# Supplementary material for: Crystal structure of (Z)-1-(3,4-dichlorophenyl)-3-methyl-4-[(naphthalen-1-yl­amino)(p-tolyl)methylidene]-1H-pyrazol-5(4H)-one
Source: Acta Crystallogr Sect E Struct Rep Online. 2014 Aug 1;70(Pt 9):o955–6. doi: 10.1107/S1600536814017140 (PMC4186144; doi:10.1107/S1600536814017140)
Supplement: Supplementary file 1 [file e-70-0o955-sup1.cif]

##############################################################################
#                                                                            #
# This CIF contains the data in a paper accepted for publication in          #
# Acta Crystallographica Section E. It conforms to the requirements of       #
# Notes for Authors for Acta Crystallographica Section E, and has been       #
# peer reviewed under the auspices of the IUCr Commission on Journals.       #
#                                                                            #
# Full details of the Crystallographic Information File format               #
# are given in the paper "The Crystallographic Information File (CIF):       #
# a New Standard Archive File for Crystallography" by S. R. Hall, F. H.      #
# Allen and I. D. Brown [Acta Cryst. (1991), A47, 655-685].                  #
#                                                                            #
# The current version of the core CIF dictionary is obtainable from          #
# ftp://ftp.iucr.org/pub/cif_core.dic.                                       #
#                                                                            #
# Software is freely available for graphical display of the structure(s)     #
# in this CIF. For information consult the CIF software page                 #
# http://www.iucr.org/resources/cif/software.                                #
#                                                                            #
# This file may be used for bona fide research purposes within the           #
# scientific community so long as proper attribution is given to the journal # 
# article from which it was obtained.                                        #
#                                                                            #
##############################################################################
data_I
_database_code_depnum_ccdc_archive 'CCDC 1013619'
_audit_creation_method     SHELXL-97
_chemical_name_systematic
;\
(<i>Z</i>)-1-(3,4-Dichlorophenyl)-3-methyl-4-[(naphthalen-1-\
ylamino)(<i>p</i>-tolyl)methylidene]-1<i>H</i>-pyrazol-5(4<i>H</i>)-one
;
_chemical_name_common     ?
_chemical_formula_moiety     'C28 H21 Cl2 N3 O'
_chemical_formula_sum     'C28 H21 Cl2 N3 O'
_chemical_formula_iupac     'C28 H21 Cl2 N3 O'
_chemical_formula_weight     486.38
_chemical_melting_point     ?
_symmetry_cell_setting     monoclinic
_symmetry_space_group_name_H-M     'P 21/n'
_symmetry_space_group_name_Hall     '-P 2yn'
loop_
    _symmetry_equiv_pos_as_xyz
    'x, y, z'
    '-x+1/2, y+1/2, -z+1/2'
    '-x, -y, -z'
    'x-1/2, -y-1/2, z-1/2'
_cell_length_a     11.4621(8)
_cell_length_b     16.9351(11)
_cell_length_c     12.2704(9)
_cell_angle_alpha     90.00
_cell_angle_beta     97.478(6)
_cell_angle_gamma     90.00
_cell_volume     2361.6(3)
_cell_formula_units_Z     4
_cell_measurement_reflns_used     2540
_cell_measurement_theta_min     3.8060
_cell_measurement_theta_max     27.7010
_cell_measurement_temperature     293(2)
_exptl_crystal_description     Block
_exptl_crystal_colour     Yellow
_exptl_crystal_size_max     0.30
_exptl_crystal_size_mid     0.20
_exptl_crystal_size_min     0.20
_exptl_crystal_density_diffrn     1.368
_exptl_crystal_density_meas     ?
_exptl_crystal_density_method     'not measured'
_exptl_crystal_F_000     1008
_exptl_absorpt_coefficient_mu     0.302
_exptl_absorpt_correction_type     multi-scan
_exptl_absorpt_process_details     '(CrysAlis PRO; Oxford Diffraction, 2010)'
_exptl_absorpt_correction_T_min     0.85025
_exptl_absorpt_correction_T_max     1.00000
_exptl_special_details     ?
_diffrn_ambient_temperature     293(2)
_diffrn_radiation_type     MoK\a
_diffrn_radiation_wavelength     0.71073
_diffrn_radiation_source     'fine-focus sealed tube'
_diffrn_radiation_monochromator     graphite
_diffrn_measurement_device_type     'Oxford Diffraction Xcalibur, Sapphire3'
_diffrn_measurement_method     '\w scans'
_diffrn_detector_area_resol_mean     16.1049
_diffrn_reflns_number     10634
_diffrn_reflns_av_R_equivalents     0.0349
_diffrn_reflns_av_sigmaI/netI     0.0669
_diffrn_reflns_theta_min     3.56
_diffrn_reflns_theta_max     26.00
_diffrn_reflns_theta_full     26.00
_diffrn_measured_fraction_theta_max     0.997
_diffrn_measured_fraction_theta_full     0.997
_diffrn_reflns_limit_h_min     -14
_diffrn_reflns_limit_h_max     12
_diffrn_reflns_limit_k_min     -20
_diffrn_reflns_limit_k_max     11
_diffrn_reflns_limit_l_min     -15
_diffrn_reflns_limit_l_max     13
_diffrn_standards_number     0
_diffrn_standards_interval_count     0
_diffrn_standards_interval_time     0
_diffrn_standards_decay_%     0
_refine_special_details
;
Refinement of <i>F</i>^2^ against ALL reflections. The weighted <i>R</i>-factor
<i>wR</i> and goodness of fit <i>S</i> are based on <i>F</i>^2^, conventional
<i>R</i>-factors <i>R</i> are based on <i>F</i>, with <i>F</i> set to zero for
negative <i>F</i>^2^. The threshold expression of <i>F</i>^2^ >
\s(<i>F</i>^2^) is used only for calculating <i>R</i>-factors(gt) <i>etc</i>.
and is not relevant to the choice of reflections for refinement.
<i>R</i>-factors based on <i>F</i>^2^ are statistically about twice as large
as those based on <i>F</i>, and <i>R</i>- factors based on ALL data will be
even larger.
;
_reflns_number_total     4621
_reflns_number_gt     2763
_reflns_threshold_expression     >2sigma(I)
_refine_ls_structure_factor_coef     Fsqd
_refine_ls_matrix_type     full
_refine_ls_R_factor_all     0.0942
_refine_ls_R_factor_gt     0.0514
_refine_ls_wR_factor_gt     0.1106
_refine_ls_wR_factor_ref     0.1374
_refine_ls_goodness_of_fit_ref     1.034
_refine_ls_restrained_S_all     1.034
_refine_ls_number_reflns     4621
_refine_ls_number_parameters     309
_refine_ls_number_restraints     0
_refine_ls_hydrogen_treatment     constr
_refine_ls_weighting_scheme     calc
_refine_ls_weighting_details
         'calc w=1/[\s^2^(Fo^2^)+(0.0446P)^2^+0.2032P] where P=(Fo^2^+2Fc^2^)/3'
_atom_sites_solution_hydrogens     geom
_atom_sites_solution_primary     direct
_atom_sites_solution_secondary     difmap
_refine_ls_shift/su_max     0.000
_refine_ls_shift/su_mean     0.000
_refine_diff_density_max     0.266
_refine_diff_density_min     -0.250
_refine_ls_extinction_method     none
_refine_ls_extinction_coef     ?
loop_
    _atom_type_symbol
    _atom_type_description
    _atom_type_scat_dispersion_real
    _atom_type_scat_dispersion_imag
    _atom_type_scat_source
    'C' 'C' 0.0033 0.0016
                         'International Tables Vol C Tables 4.2.6.8 and 6.1.1.4'
    'H' 'H' 0.0000 0.0000
                         'International Tables Vol C Tables 4.2.6.8 and 6.1.1.4'
    'N' 'N' 0.0061 0.0033
                         'International Tables Vol C Tables 4.2.6.8 and 6.1.1.4'
    'O' 'O' 0.0106 0.0060
                         'International Tables Vol C Tables 4.2.6.8 and 6.1.1.4'
    'Cl' 'Cl' 0.1484 0.1585
                         'International Tables Vol C Tables 4.2.6.8 and 6.1.1.4'
_computing_data_collection     'CrysAlis PRO (Oxford Diffraction, 2010)'
_computing_cell_refinement     'CrysAlis PRO (Oxford Diffraction, 2010)'
_computing_data_reduction     'CrysAlis PRO (Oxford Diffraction, 2010)'
_computing_structure_solution     'SHELXS-97 (Sheldrick, 2008)'
_computing_structure_refinement     'SHELXL-97 (Sheldrick, 2008)'
_computing_molecular_graphics
                  'ORTEP-3 for Windows (Farrugia, 2012) and PLATON (Spek, 2009)'
_computing_publication_material     'PLATON (Spek, 2009)'
loop_
    _atom_site_type_symbol
    _atom_site_label
    _atom_site_fract_x
    _atom_site_fract_y
    _atom_site_fract_z
    _atom_site_U_iso_or_equiv
    _atom_site_adp_type
    _atom_site_calc_flag
    _atom_site_refinement_flags
    _atom_site_occupancy
    _atom_site_symmetry_multiplicity
    _atom_site_disorder_assembly
    _atom_site_disorder_group
    N N1 0.64906(18) 0.03805(13) 0.04467(18) 0.0434(6) Uani d . 1 1 . .
    N N2 0.65554(18) -0.04357(14) 0.06786(19) 0.0482(6) Uani d . 1 1 . .
    C C3 0.7247(2) -0.07400(17) 0.0027(2) 0.0432(7) Uani d . 1 1 . .
    C C4 0.7673(2) -0.01509(16) -0.0659(2) 0.0397(6) Uani d . 1 1 . .
    C C5 0.7151(2) 0.05828(17) -0.0369(2) 0.0417(7) Uani d . 1 1 . .
    O O5 0.72721(16) 0.12583(11) -0.07388(16) 0.0528(5) Uani d . 1 1 . .
    C C6 0.5933(2) 0.08712(16) 0.1152(2) 0.0412(7) Uani d . 1 1 . .
    C C7 0.5903(2) 0.16869(17) 0.1037(2) 0.0519(8) Uani d . 1 1 . .
    H H7 0.6216 0.1926 0.0458 0.062 Uiso calc R 1 1 . .
    C C8 0.5406(2) 0.21407(18) 0.1789(2) 0.0545(8) Uani d . 1 1 . .
    H H8 0.5400 0.2687 0.1718 0.065 Uiso calc R 1 1 . .
    C C9 0.4921(2) 0.17990(18) 0.2641(2) 0.0462(7) Uani d . 1 1 . .
    Cl Cl9 0.43371(7) 0.23935(5) 0.35807(7) 0.0669(3) Uani d . 1 1 . .
    C C10 0.4940(2) 0.09823(17) 0.2742(2) 0.0439(7) Uani d . 1 1 . .
    Cl Cl10 0.43480(7) 0.05190(5) 0.37990(7) 0.0672(3) Uani d . 1 1 . .
    C C11 0.5437(2) 0.05215(17) 0.2003(2) 0.0433(7) Uani d . 1 1 . .
    H H11 0.5441 -0.0025 0.2075 0.052 Uiso calc R 1 1 . .
    C C12 0.8483(2) -0.01823(17) -0.1416(2) 0.0418(6) Uani d . 1 1 . .
    N N13 0.8763(2) 0.04812(14) -0.18956(18) 0.0537(6) Uani d . 1 1 . .
    H H13 0.8456 0.0905 -0.1673 0.064 Uiso calc R 1 1 . .
    C C14 0.9510(3) 0.05849(17) -0.2735(2) 0.0489(7) Uani d . 1 1 . .
    C C15 1.0692(3) 0.04650(19) -0.2527(3) 0.0606(8) Uani d . 1 1 . .
    H H15 1.1023 0.0294 -0.1835 0.073 Uiso calc R 1 1 . .
    C C16 1.1413(3) 0.0596(2) -0.3341(3) 0.0667(9) Uani d . 1 1 . .
    H H16 1.2219 0.0510 -0.3190 0.080 Uiso calc R 1 1 . .
    C C17 1.0946(3) 0.0847(2) -0.4346(3) 0.0672(10) Uani d . 1 1 . .
    H H17 1.1434 0.0922 -0.4887 0.081 Uiso calc R 1 1 . .
    C C18 0.9730(3) 0.09982(17) -0.4592(2) 0.0548(8) Uani d . 1 1 . .
    C C19 0.8994(2) 0.08688(16) -0.3767(2) 0.0482(7) Uani d . 1 1 . .
    C C20 0.7781(3) 0.10392(19) -0.4008(3) 0.0616(9) Uani d . 1 1 . .
    H H20 0.7289 0.0967 -0.3470 0.074 Uiso calc R 1 1 . .
    C C21 0.7329(3) 0.1306(2) -0.5011(3) 0.0781(11) Uani d . 1 1 . .
    H H21 0.6528 0.1414 -0.5154 0.094 Uiso calc R 1 1 . .
    C C22 0.8034(4) 0.1422(2) -0.5832(3) 0.0845(11) Uani d . 1 1 . .
    H H22 0.7707 0.1603 -0.6520 0.101 Uiso calc R 1 1 . .
    C C23 0.9198(4) 0.1272(2) -0.5626(3) 0.0750(10) Uani d . 1 1 . .
    H H23 0.9665 0.1352 -0.6182 0.090 Uiso calc R 1 1 . .
    C C24 0.9034(2) -0.09451(16) -0.1668(2) 0.0397(6) Uani d . 1 1 . .
    C C25 1.0094(2) -0.11772(19) -0.1107(2) 0.0543(8) Uani d . 1 1 . .
    H H25 1.0509 -0.0836 -0.0604 0.065 Uiso calc R 1 1 . .
    C C26 1.0547(3) -0.1916(2) -0.1288(3) 0.0583(8) Uani d . 1 1 . .
    H H26 1.1265 -0.2064 -0.0898 0.070 Uiso calc R 1 1 . .
    C C27 0.9968(3) -0.24353(18) -0.2022(3) 0.0570(8) Uani d . 1 1 . .
    C C28 0.8905(3) -0.21983(19) -0.2581(3) 0.0634(9) Uani d . 1 1 . .
    H H28 0.8487 -0.2542 -0.3079 0.076 Uiso calc R 1 1 . .
    C C29 0.8449(2) -0.14606(18) -0.2416(2) 0.0523(8) Uani d . 1 1 . .
    H H29 0.7738 -0.1310 -0.2815 0.063 Uiso calc R 1 1 . .
    C C30 1.0454(3) -0.3243(2) -0.2191(4) 0.0959(13) Uani d . 1 1 . .
    H H30A 1.1298 -0.3226 -0.2057 0.144 Uiso calc R 1 1 . .
    H H30B 1.0211 -0.3410 -0.2933 0.144 Uiso calc R 1 1 . .
    H H30C 1.0165 -0.3608 -0.1692 0.144 Uiso calc R 1 1 . .
    C C31 0.7482(3) -0.16071(17) 0.0094(3) 0.0609(8) Uani d . 1 1 . .
    H H31A 0.7077 -0.1834 0.0656 0.091 Uiso calc R 1 1 . .
    H H31B 0.8312 -0.1696 0.0268 0.091 Uiso calc R 1 1 . .
    H H31C 0.7206 -0.1848 -0.0601 0.091 Uiso calc R 1 1 . .
loop_
    _atom_site_aniso_label
    _atom_site_aniso_U_11
    _atom_site_aniso_U_22
    _atom_site_aniso_U_33
    _atom_site_aniso_U_12
    _atom_site_aniso_U_13
    _atom_site_aniso_U_23
    N1 0.0540(13) 0.0289(13) 0.0494(14) 0.0057(11) 0.0149(11) 0.0070(11)
    N2 0.0589(14) 0.0312(13) 0.0564(15) 0.0011(12) 0.0142(12) 0.0053(12)
    C3 0.0488(15) 0.0346(16) 0.0461(16) 0.0037(14) 0.0059(13) -0.0011(13)
    C4 0.0467(14) 0.0298(15) 0.0433(15) 0.0018(13) 0.0087(12) 0.0038(13)
    C5 0.0458(15) 0.0370(17) 0.0431(16) 0.0012(14) 0.0094(12) 0.0032(14)
    O5 0.0707(12) 0.0339(11) 0.0579(13) 0.0069(10) 0.0237(10) 0.0112(10)
    C6 0.0440(14) 0.0346(16) 0.0461(16) 0.0079(13) 0.0102(12) 0.0039(13)
    C7 0.0650(18) 0.0315(16) 0.0640(19) 0.0078(15) 0.0269(15) 0.0102(15)
    C8 0.0636(18) 0.0302(16) 0.074(2) 0.0087(15) 0.0252(16) 0.0090(15)
    C9 0.0473(15) 0.0417(18) 0.0510(17) 0.0027(14) 0.0117(13) -0.0034(14)
    Cl9 0.0817(5) 0.0506(5) 0.0738(6) 0.0022(4) 0.0307(4) -0.0125(4)
    C10 0.0454(15) 0.0421(17) 0.0448(16) -0.0018(14) 0.0078(12) 0.0076(14)
    Cl10 0.0858(6) 0.0564(6) 0.0659(5) 0.0014(5) 0.0339(4) 0.0135(4)
    C11 0.0482(14) 0.0316(16) 0.0509(17) 0.0035(13) 0.0089(13) 0.0079(13)
    C12 0.0508(15) 0.0354(16) 0.0383(15) -0.0001(14) 0.0023(12) -0.0024(13)
    N13 0.0771(16) 0.0327(14) 0.0571(15) 0.0004(13) 0.0310(13) 0.0000(12)
    C14 0.0653(18) 0.0353(17) 0.0491(18) -0.0056(15) 0.0181(14) -0.0042(14)
    C15 0.0592(19) 0.054(2) 0.068(2) -0.0017(17) 0.0068(16) 0.0021(17)
    C16 0.0575(19) 0.055(2) 0.090(3) -0.0042(17) 0.0204(19) -0.005(2)
    C17 0.077(2) 0.053(2) 0.080(3) -0.0107(18) 0.042(2) -0.009(2)
    C18 0.083(2) 0.0346(17) 0.0509(19) -0.0100(16) 0.0230(17) -0.0052(15)
    C19 0.0623(18) 0.0332(16) 0.0510(18) -0.0070(14) 0.0149(14) -0.0057(14)
    C20 0.063(2) 0.053(2) 0.069(2) -0.0078(17) 0.0115(17) 0.0049(18)
    C21 0.079(2) 0.070(3) 0.080(3) -0.004(2) -0.009(2) 0.005(2)
    C22 0.115(3) 0.064(3) 0.071(3) 0.003(2) -0.001(2) 0.008(2)
    C23 0.121(3) 0.056(2) 0.052(2) -0.008(2) 0.026(2) -0.0032(18)
    C24 0.0468(15) 0.0332(15) 0.0403(15) -0.0027(13) 0.0106(12) -0.0022(13)
    C25 0.0587(17) 0.0477(19) 0.0533(18) 0.0043(16) -0.0047(14) -0.0079(16)
    C26 0.0609(18) 0.049(2) 0.065(2) 0.0150(17) 0.0069(15) 0.0080(17)
    C27 0.071(2) 0.0380(18) 0.068(2) 0.0078(17) 0.0304(17) -0.0028(16)
    C28 0.071(2) 0.048(2) 0.072(2) -0.0026(17) 0.0125(17) -0.0232(18)
    C29 0.0501(16) 0.0466(19) 0.0591(19) -0.0009(15) 0.0034(14) -0.0142(16)
    C30 0.120(3) 0.048(2) 0.126(3) 0.023(2) 0.039(3) -0.010(2)
    C31 0.082(2) 0.0364(18) 0.069(2) 0.0046(16) 0.0275(17) 0.0054(16)
_geom_special_details
;
All e.s.d.'s (except the e.s.d. in the dihedral angle between two l.s. planes)
are estimated using the full covariance matrix. The cell e.s.d.'s are taken
into account individually in the estimation of e.s.d.'s in distances, angles
and torsion angles; correlations between e.s.d.'s in cell parameters are only
used when they are defined by crystal symmetry. An approximate (isotropic)
treatment of cell e.s.d.'s is used for estimating e.s.d.'s involving l.s.
planes.
;
loop_
    _geom_bond_atom_site_label_1
    _geom_bond_atom_site_label_2
    _geom_bond_site_symmetry_2
    _geom_bond_distance
    _geom_bond_publ_flag
    N1 C5 . 1.375(3) ?
    N1 N2 . 1.411(3) ?
    N1 C6 . 1.412(3) ?
    N2 C3 . 1.303(3) ?
    C3 C4 . 1.431(3) ?
    C3 C31 . 1.493(4) ?
    C4 C12 . 1.397(3) ?
    C4 C5 . 1.443(4) ?
    C5 O5 . 1.245(3) ?
    C6 C11 . 1.385(3) ?
    C6 C7 . 1.389(4) ?
    C7 C8 . 1.379(4) ?
    C7 H7 . 0.9300 ?
    C8 C9 . 1.374(4) ?
    C8 H8 . 0.9300 ?
    C9 C10 . 1.389(4) ?
    C9 Cl9 . 1.729(3) ?
    C10 C11 . 1.374(3) ?
    C10 Cl10 . 1.729(3) ?
    C11 H11 . 0.9300 ?
    C12 N13 . 1.327(3) ?
    C12 C24 . 1.488(4) ?
    N13 C14 . 1.432(3) ?
    N13 H13 . 0.8600 ?
    C14 C15 . 1.362(4) ?
    C14 C19 . 1.410(4) ?
    C15 C16 . 1.394(4) ?
    C15 H15 . 0.9300 ?
    C16 C17 . 1.348(4) ?
    C16 H16 . 0.9300 ?
    C17 C18 . 1.411(4) ?
    C17 H17 . 0.9300 ?
    C18 C23 . 1.413(4) ?
    C18 C19 . 1.416(4) ?
    C19 C20 . 1.414(4) ?
    C20 C21 . 1.350(4) ?
    C20 H20 . 0.9300 ?
    C21 C22 . 1.385(5) ?
    C21 H21 . 0.9300 ?
    C22 C23 . 1.350(5) ?
    C22 H22 . 0.9300 ?
    C23 H23 . 0.9300 ?
    C24 C25 . 1.374(4) ?
    C24 C29 . 1.376(3) ?
    C25 C26 . 1.384(4) ?
    C25 H25 . 0.9300 ?
    C26 C27 . 1.367(4) ?
    C26 H26 . 0.9300 ?
    C27 C28 . 1.378(4) ?
    C27 C30 . 1.501(4) ?
    C28 C29 . 1.379(4) ?
    C28 H28 . 0.9300 ?
    C29 H29 . 0.9300 ?
    C30 H30A . 0.9600 ?
    C30 H30B . 0.9600 ?
    C30 H30C . 0.9600 ?
    C31 H31A . 0.9600 ?
    C31 H31B . 0.9600 ?
    C31 H31C . 0.9600 ?
loop_
    _geom_angle_atom_site_label_1
    _geom_angle_atom_site_label_2
    _geom_angle_atom_site_label_3
    _geom_angle_site_symmetry_1
    _geom_angle_site_symmetry_3
    _geom_angle
    _geom_angle_publ_flag
    C5 N1 N2 . . 111.8(2) ?
    C5 N1 C6 . . 129.5(2) ?
    N2 N1 C6 . . 118.0(2) ?
    C3 N2 N1 . . 106.5(2) ?
    N2 C3 C4 . . 111.5(2) ?
    N2 C3 C31 . . 118.3(2) ?
    C4 C3 C31 . . 130.2(2) ?
    C12 C4 C3 . . 132.2(3) ?
    C12 C4 C5 . . 121.9(2) ?
    C3 C4 C5 . . 105.8(2) ?
    O5 C5 N1 . . 126.3(2) ?
    O5 C5 C4 . . 129.2(2) ?
    N1 C5 C4 . . 104.5(2) ?
    C11 C6 C7 . . 119.7(2) ?
    C11 C6 N1 . . 118.3(2) ?
    C7 C6 N1 . . 122.0(2) ?
    C8 C7 C6 . . 119.6(3) ?
    C8 C7 H7 . . 120.2 ?
    C6 C7 H7 . . 120.2 ?
    C9 C8 C7 . . 121.2(3) ?
    C9 C8 H8 . . 119.4 ?
    C7 C8 H8 . . 119.4 ?
    C8 C9 C10 . . 118.9(3) ?
    C8 C9 Cl9 . . 119.5(2) ?
    C10 C9 Cl9 . . 121.6(2) ?
    C11 C10 C9 . . 120.7(2) ?
    C11 C10 Cl10 . . 118.3(2) ?
    C9 C10 Cl10 . . 121.0(2) ?
    C10 C11 C6 . . 120.0(3) ?
    C10 C11 H11 . . 120.0 ?
    C6 C11 H11 . . 120.0 ?
    N13 C12 C4 . . 118.9(2) ?
    N13 C12 C24 . . 120.6(2) ?
    C4 C12 C24 . . 120.5(2) ?
    C12 N13 C14 . . 128.6(2) ?
    C12 N13 H13 . . 115.7 ?
    C14 N13 H13 . . 115.7 ?
    C15 C14 C19 . . 120.6(3) ?
    C15 C14 N13 . . 121.4(3) ?
    C19 C14 N13 . . 117.9(2) ?
    C14 C15 C16 . . 120.7(3) ?
    C14 C15 H15 . . 119.7 ?
    C16 C15 H15 . . 119.7 ?
    C17 C16 C15 . . 120.3(3) ?
    C17 C16 H16 . . 119.9 ?
    C15 C16 H16 . . 119.9 ?
    C16 C17 C18 . . 121.1(3) ?
    C16 C17 H17 . . 119.5 ?
    C18 C17 H17 . . 119.5 ?
    C17 C18 C23 . . 123.4(3) ?
    C17 C18 C19 . . 118.9(3) ?
    C23 C18 C19 . . 117.7(3) ?
    C14 C19 C20 . . 122.9(3) ?
    C14 C19 C18 . . 118.4(3) ?
    C20 C19 C18 . . 118.7(3) ?
    C21 C20 C19 . . 120.6(3) ?
    C21 C20 H20 . . 119.7 ?
    C19 C20 H20 . . 119.7 ?
    C20 C21 C22 . . 121.3(3) ?
    C20 C21 H21 . . 119.3 ?
    C22 C21 H21 . . 119.3 ?
    C23 C22 C21 . . 119.6(4) ?
    C23 C22 H22 . . 120.2 ?
    C21 C22 H22 . . 120.2 ?
    C22 C23 C18 . . 122.0(3) ?
    C22 C23 H23 . . 119.0 ?
    C18 C23 H23 . . 119.0 ?
    C25 C24 C29 . . 118.4(3) ?
    C25 C24 C12 . . 121.0(2) ?
    C29 C24 C12 . . 120.5(2) ?
    C24 C25 C26 . . 120.3(3) ?
    C24 C25 H25 . . 119.9 ?
    C26 C25 H25 . . 119.9 ?
    C27 C26 C25 . . 121.8(3) ?
    C27 C26 H26 . . 119.1 ?
    C25 C26 H26 . . 119.1 ?
    C26 C27 C28 . . 117.6(3) ?
    C26 C27 C30 . . 121.3(3) ?
    C28 C27 C30 . . 121.1(3) ?
    C27 C28 C29 . . 121.2(3) ?
    C27 C28 H28 . . 119.4 ?
    C29 C28 H28 . . 119.4 ?
    C24 C29 C28 . . 120.8(3) ?
    C24 C29 H29 . . 119.6 ?
    C28 C29 H29 . . 119.6 ?
    C27 C30 H30A . . 109.5 ?
    C27 C30 H30B . . 109.5 ?
    H30A C30 H30B . . 109.5 ?
    C27 C30 H30C . . 109.5 ?
    H30A C30 H30C . . 109.5 ?
    H30B C30 H30C . . 109.5 ?
    C3 C31 H31A . . 109.5 ?
    C3 C31 H31B . . 109.5 ?
    H31A C31 H31B . . 109.5 ?
    C3 C31 H31C . . 109.5 ?
    H31A C31 H31C . . 109.5 ?
    H31B C31 H31C . . 109.5 ?
loop_
    _geom_torsion_atom_site_label_1
    _geom_torsion_atom_site_label_2
    _geom_torsion_atom_site_label_3
    _geom_torsion_atom_site_label_4
    _geom_torsion_site_symmetry_1
    _geom_torsion_site_symmetry_2
    _geom_torsion_site_symmetry_3
    _geom_torsion_site_symmetry_4
    _geom_torsion
    _geom_torsion_publ_flag
    C5 N1 N2 C3 . . . . 0.4(3) ?
    C6 N1 N2 C3 . . . . -170.9(2) ?
    N1 N2 C3 C4 . . . . 0.1(3) ?
    N1 N2 C3 C31 . . . . 179.9(2) ?
    N2 C3 C4 C12 . . . . 174.9(3) ?
    C31 C3 C4 C12 . . . . -4.9(5) ?
    N2 C3 C4 C5 . . . . -0.5(3) ?
    C31 C3 C4 C5 . . . . 179.7(3) ?
    N2 N1 C5 O5 . . . . -179.2(3) ?
    C6 N1 C5 O5 . . . . -9.3(4) ?
    N2 N1 C5 C4 . . . . -0.6(3) ?
    C6 N1 C5 C4 . . . . 169.3(2) ?
    C12 C4 C5 O5 . . . . 3.2(5) ?
    C3 C4 C5 O5 . . . . 179.2(3) ?
    C12 C4 C5 N1 . . . . -175.3(2) ?
    C3 C4 C5 N1 . . . . 0.7(3) ?
    C5 N1 C6 C11 . . . . -172.1(2) ?
    N2 N1 C6 C11 . . . . -2.7(3) ?
    C5 N1 C6 C7 . . . . 5.8(4) ?
    N2 N1 C6 C7 . . . . 175.2(2) ?
    C11 C6 C7 C8 . . . . 1.6(4) ?
    N1 C6 C7 C8 . . . . -176.2(2) ?
    C6 C7 C8 C9 . . . . -1.1(4) ?
    C7 C8 C9 C10 . . . . 0.3(4) ?
    C7 C8 C9 Cl9 . . . . 178.6(2) ?
    C8 C9 C10 C11 . . . . 0.1(4) ?
    Cl9 C9 C10 C11 . . . . -178.18(19) ?
    C8 C9 C10 Cl10 . . . . 179.7(2) ?
    Cl9 C9 C10 Cl10 . . . . 1.5(3) ?
    C9 C10 C11 C6 . . . . 0.4(4) ?
    Cl10 C10 C11 C6 . . . . -179.25(19) ?
    C7 C6 C11 C10 . . . . -1.3(4) ?
    N1 C6 C11 C10 . . . . 176.6(2) ?
    C3 C4 C12 N13 . . . . -176.0(3) ?
    C5 C4 C12 N13 . . . . -1.2(4) ?
    C3 C4 C12 C24 . . . . 3.2(4) ?
    C5 C4 C12 C24 . . . . 178.0(2) ?
    C4 C12 N13 C14 . . . . -176.0(2) ?
    C24 C12 N13 C14 . . . . 4.8(4) ?
    C12 N13 C14 C15 . . . . -68.8(4) ?
    C12 N13 C14 C19 . . . . 115.5(3) ?
    C19 C14 C15 C16 . . . . -2.1(5) ?
    N13 C14 C15 C16 . . . . -177.7(3) ?
    C14 C15 C16 C17 . . . . 0.3(5) ?
    C15 C16 C17 C18 . . . . 1.3(5) ?
    C16 C17 C18 C23 . . . . 179.1(3) ?
    C16 C17 C18 C19 . . . . -1.1(5) ?
    C15 C14 C19 C20 . . . . -176.9(3) ?
    N13 C14 C19 C20 . . . . -1.2(4) ?
    C15 C14 C19 C18 . . . . 2.2(4) ?
    N13 C14 C19 C18 . . . . 178.0(2) ?
    C17 C18 C19 C14 . . . . -0.7(4) ?
    C23 C18 C19 C14 . . . . 179.1(3) ?
    C17 C18 C19 C20 . . . . 178.5(3) ?
    C23 C18 C19 C20 . . . . -1.7(4) ?
    C14 C19 C20 C21 . . . . -179.6(3) ?
    C18 C19 C20 C21 . . . . 1.2(5) ?
    C19 C20 C21 C22 . . . . -0.1(5) ?
    C20 C21 C22 C23 . . . . -0.5(6) ?
    C21 C22 C23 C18 . . . . 0.0(6) ?
    C17 C18 C23 C22 . . . . -179.1(3) ?
    C19 C18 C23 C22 . . . . 1.1(5) ?
    N13 C12 C24 C25 . . . . 86.4(3) ?
    C4 C12 C24 C25 . . . . -92.9(3) ?
    N13 C12 C24 C29 . . . . -98.4(3) ?
    C4 C12 C24 C29 . . . . 82.4(3) ?
    C29 C24 C25 C26 . . . . -0.7(4) ?
    C12 C24 C25 C26 . . . . 174.6(3) ?
    C24 C25 C26 C27 . . . . 0.2(5) ?
    C25 C26 C27 C28 . . . . -0.3(4) ?
    C25 C26 C27 C30 . . . . -178.5(3) ?
    C26 C27 C28 C29 . . . . 0.8(5) ?
    C30 C27 C28 C29 . . . . 179.1(3) ?
    C25 C24 C29 C28 . . . . 1.3(4) ?
    C12 C24 C29 C28 . . . . -174.1(3) ?
    C27 C28 C29 C24 . . . . -1.4(5) ?
loop_
    _geom_hbond_atom_site_label_D
    _geom_hbond_atom_site_label_H
    _geom_hbond_atom_site_label_A
    _geom_hbond_site_symmetry_A
    _geom_hbond_distance_DH
    _geom_hbond_distance_HA
    _geom_hbond_distance_DA
    _geom_hbond_angle_DHA
    _geom_hbond_publ_flag
    N13 H13 O5 1_555 0.86 1.979 2.702(3) 141 y
    C7 H7 O5 1_555 0.93 2.315 2.937(4) 124 y
    C8 H8 Cg3 4_655 0.93 2.711 3.639(3) 175.9 y
    C15 H15 Cg1 3_555 0.93 2.965 3.825(3) 154.4 y
    C23 H23 Cg5 3_556 0.93 2.773 3.679(3) 165.1 y
_iucr_refine_instructions_details
;
TITL SJY-B in P2(1)/n
CELL  0.71073  11.4621  16.9351  12.2704   90.000   97.478   90.000
ZERR     4.00   0.0008   0.0011   0.0009    0.000    0.006    0.000
LATT   1
SYMM  1/2 - X, 1/2 + Y, 1/2 - Z
SFAC  C    H    N    O    CL
UNIT  112  84   12   4    8
MERG   2
OMIT    -3.00  52.00
FMAP   2
PLAN   10
ACTA
BOND   $H
CONF
LIST   4
L.S.   4
WGHT    0.044600    0.203200
FVAR       2.78340
N1    3    0.649055    0.038048    0.044667    11.00000    0.05395    0.02886 =
         0.04944    0.00700    0.01492    0.00573
N2    3    0.655539   -0.043573    0.067863    11.00000    0.05891    0.03120 =
         0.05643    0.00525    0.01425    0.00110
C3    1    0.724745   -0.074001    0.002706    11.00000    0.04877    0.03461 =
         0.04605   -0.00112    0.00593    0.00367
C4    1    0.767284   -0.015089   -0.065878    11.00000    0.04667    0.02980 =
         0.04327    0.00377    0.00869    0.00176
C5    1    0.715116    0.058278   -0.036947    11.00000    0.04581    0.03700 =
         0.04313    0.00318    0.00941    0.00116
O5    4    0.727211    0.125830   -0.073877    11.00000    0.07068    0.03385 =
         0.05786    0.01119    0.02365    0.00694
C6    1    0.593269    0.087115    0.115202    11.00000    0.04399    0.03457 =
         0.04613    0.00394    0.01021    0.00788
C7    1    0.590312    0.168688    0.103732    11.00000    0.06499    0.03153 =
         0.06403    0.01016    0.02692    0.00781
AFIX  43
H7    2    0.621629    0.192565    0.045756    11.00000   -1.20000
AFIX   0
C8    1    0.540613    0.214071    0.178906    11.00000    0.06363    0.03021 =
         0.07383    0.00900    0.02524    0.00866
AFIX  43
H8    2    0.539953    0.268749    0.171815    11.00000   -1.20000
AFIX   0
C9    1    0.492052    0.179899    0.264105    11.00000    0.04733    0.04170 =
         0.05100   -0.00338    0.01166    0.00266
CL9   5    0.433706    0.239348    0.358067    11.00000    0.08171    0.05057 =
         0.07378   -0.01254    0.03067    0.00224
C10   1    0.493976    0.098227    0.274168    11.00000    0.04536    0.04211 =
         0.04484    0.00760    0.00782   -0.00176
CL10  5    0.434803    0.051901    0.379902    11.00000    0.08575    0.05644 =
         0.06591    0.01355    0.03389    0.00137
C11   1    0.543702    0.052148    0.200327    11.00000    0.04817    0.03157 =
         0.05088    0.00795    0.00889    0.00348
AFIX  43
H11   2    0.544072   -0.002523    0.207517    11.00000   -1.20000
AFIX   0
C12   1    0.848332   -0.018225   -0.141570    11.00000    0.05081    0.03545 =
         0.03827   -0.00241    0.00227   -0.00013
N13   3    0.876339    0.048115   -0.189561    11.00000    0.07707    0.03272 =
         0.05709    0.00000    0.03100    0.00039
AFIX  43
H13   2    0.845596    0.090527   -0.167315    11.00000   -1.20000
AFIX   0
C14   1    0.950954    0.058486   -0.273480    11.00000    0.06531    0.03526 =
         0.04908   -0.00418    0.01812   -0.00559
C15   1    1.069232    0.046500   -0.252716    11.00000    0.05922    0.05384 =
         0.06846    0.00210    0.00678   -0.00174
AFIX  43
H15   2    1.102300    0.029401   -0.183508    11.00000   -1.20000
AFIX   0
C16   1    1.141273    0.059592   -0.334124    11.00000    0.05747    0.05547 =
         0.08992   -0.00541    0.02045   -0.00419
AFIX  43
H16   2    1.221882    0.050951   -0.319011    11.00000   -1.20000
AFIX   0
C17   1    1.094614    0.084714   -0.434617    11.00000    0.07702    0.05325 =
         0.07981   -0.00922    0.04172   -0.01070
AFIX  43
H17   2    1.143381    0.092213   -0.488665    11.00000   -1.20000
AFIX   0
C18   1    0.972994    0.099825   -0.459171    11.00000    0.08279    0.03465 =
         0.05088   -0.00522    0.02303   -0.01000
C19   1    0.899417    0.086878   -0.376689    11.00000    0.06230    0.03321 =
         0.05101   -0.00566    0.01493   -0.00697
C20   1    0.778059    0.103921   -0.400773    11.00000    0.06293    0.05332 =
         0.06930    0.00488    0.01154   -0.00780
AFIX  43
H20   2    0.728897    0.096682   -0.346989    11.00000   -1.20000
AFIX   0
C21   1    0.732871    0.130606   -0.501104    11.00000    0.07921    0.07008 =
         0.07994    0.00454   -0.00921   -0.00397
AFIX  43
H21   2    0.652786    0.141401   -0.515402    11.00000   -1.20000
AFIX   0
C22   1    0.803400    0.142231   -0.583192    11.00000    0.11462    0.06404 =
         0.07122    0.00844   -0.00150    0.00346
AFIX  43
H22   2    0.770720    0.160252   -0.652047    11.00000   -1.20000
AFIX   0
C23   1    0.919831    0.127245   -0.562636    11.00000    0.12086    0.05565 =
         0.05249   -0.00325    0.02648   -0.00847
AFIX  43
H23   2    0.966498    0.135204   -0.618246    11.00000   -1.20000
AFIX   0
C24   1    0.903383   -0.094506   -0.166849    11.00000    0.04684    0.03316 =
         0.04033   -0.00221    0.01062   -0.00267
C25   1    1.009412   -0.117716   -0.110719    11.00000    0.05870    0.04769 =
         0.05327   -0.00786   -0.00466    0.00427
AFIX  43
H25   2    1.050925   -0.083607   -0.060395    11.00000   -1.20000
AFIX   0
C26   1    1.054699   -0.191640   -0.128754    11.00000    0.06090    0.04866 =
         0.06503    0.00795    0.00689    0.01497
AFIX  43
H26   2    1.126453   -0.206416   -0.089831    11.00000   -1.20000
AFIX   0
C27   1    0.996848   -0.243531   -0.202213    11.00000    0.07089    0.03802 =
         0.06784   -0.00281    0.03042    0.00782
C28   1    0.890500   -0.219830   -0.258118    11.00000    0.07100    0.04791 =
         0.07209   -0.02323    0.01252   -0.00256
AFIX  43
H28   2    0.848722   -0.254206   -0.307876    11.00000   -1.20000
AFIX   0
C29   1    0.844910   -0.146055   -0.241610    11.00000    0.05014    0.04659 =
         0.05911   -0.01419    0.00344   -0.00089
AFIX  43
H29   2    0.773810   -0.130983   -0.281484    11.00000   -1.20000
AFIX   0
C30   1    1.045431   -0.324257   -0.219119    11.00000    0.12028    0.04759 =
         0.12595   -0.01038    0.03932    0.02331
AFIX 137
H30A  2    1.129798   -0.322605   -0.205682    11.00000   -1.50000
H30B  2    1.021098   -0.341022   -0.293335    11.00000   -1.50000
H30C  2    1.016475   -0.360782   -0.169155    11.00000   -1.50000
AFIX   0
C31   1    0.748169   -0.160707    0.009355    11.00000    0.08242    0.03639 =
         0.06865    0.00541    0.02752    0.00463
AFIX 137
H31A  2    0.707740   -0.183432    0.065555    11.00000   -1.50000
H31B  2    0.831201   -0.169648    0.026849    11.00000   -1.50000
H31C  2    0.720629   -0.184791   -0.060066    11.00000   -1.50000
HKLF 4
END
;
data_Global
_journal_date_recd_electronic     2014-07-16
_journal_date_accepted     2014-07-24
_journal_name_full     'Acta Crystallographica, Section E'
_journal_year     2014
_journal_volume     70
_journal_issue      9
_journal_page_first     o955
_journal_page_last     o956
_journal_paper_category     HO
_journal_paper_doi     10.1107/S1600536814017140
_journal_coeditor_code     SU2756
_publ_contact_author_name     'Gupta, Vivek K.'
_publ_contact_author_address
;
Post-Graduate Department of Physics & Electronics,
University of Jammu
Jammu Tawi - 180 006
India
;
_publ_contact_author_email     'vivek_gupta2k2@hotmail.com'
_publ_contact_author_fax     '+911912432051'
_publ_contact_author_phone     '+919419102467'
_publ_section_title
;\
Crystal structure of
(<i>Z</i>)-1-(3,4-dichlorophenyl)-3-methyl-4-[(naphthalen-1-\
ylamino)(<i>p</i>-tolyl)methylidene]-1<i>H</i>-pyrrol-5(4<i>H</i>)-one
;
loop_
    _publ_author_name
    _publ_author_footnote
    _publ_author_address
    'Sharma, Naresh' .
;
Post-Graduate Department of Physics & Electronics,
University of Jammu,
Jammu Tawi - 180 006
India
;
    'Parihar, Sanjay' .
;
Department of Chemistry, Faculty of Science
The M.S. University of Baroda
Vadodara-390002
India
;
    'Jadeja, R.N.' .
;
Department of Chemistry, Faculty of Science
The M.S. University of Baroda
Vadodara-390002
India
;
    'Kant, Rajni' .
;
Post-Graduate Department of Physics & Electronics
University of Jammu
Jammu Tawi - 180 006
India
;
    'Gupta, Vivek K.' .
;
Post-Graduate Department of Physics & Electronics
University of Jammu
Jammu Tawi - 180 006
India
;
