# Supplementary material for: Crystal structure of (Z)-1-(3,4-dichlorophenyl)-3-methyl-4-[(naphthalen-1-yl­amino)(p-tolyl)methylidene]-1H-pyrazol-5(4H)-one
Source: Acta Crystallogr Sect E Struct Rep Online. 2014 Aug 1;70(Pt 9):o955–6. doi: 10.1107/S1600536814017140 (PMC4186144; doi:10.1107/S1600536814017140)
Supplement: Supplementary file 2 [file e-70-0o955-Isup2.hkl]

#
# h,k,l, Fc-squared, Fo-squared, sigma(Fo-squared) and status flag
#
data_I
_shelx_title ' SJY-B in P2(1)/n'
_shelx_refln_list_code          4
_shelx_F_calc_maximum      377.46
_exptl_crystal_F_000      1008.00
_reflns_d_resolution_high  0.8108
 
loop_
 _symmetry_equiv_pos_as_xyz
 'x, y, z'
 '-x+1/2, y+1/2, -z+1/2'
 '-x, -y, -z'
 'x-1/2, -y-1/2, z-1/2'
 
_cell_length_a    11.4621
_cell_length_b    16.9351
_cell_length_c    12.2704
_cell_angle_alpha  90.000
_cell_angle_beta   97.478
_cell_angle_gamma  90.000
 
_shelx_F_squared_multiplier     1.000
 
loop_
 _refln_index_h
 _refln_index_k
 _refln_index_l
 _refln_F_squared_calc
 _refln_F_squared_meas
 _refln_F_squared_sigma
 _refln_observed_status
   2   0   0    16955.21    15857.90    187.74 o
   4   0   0      646.79      623.39     19.21 o
   6   0   0     4106.15     4003.02     69.34 o
   8   0   0        4.69        4.41      5.13 o
  10   0   0      189.10      180.77     39.67 o
  12   0   0       63.02       58.53     17.18 o
  14   0   0       99.98      141.18     32.52 o
   2   1   0      244.99      211.88      9.65 o
   3   1   0     1368.83     1318.13     16.99 o
   4   1   0     4188.45     4094.01     31.89 o
   5   1   0     1277.99     1188.04     21.75 o
   6   1   0     2248.43     2134.09     31.57 o
   7   1   0      430.61      438.00     15.06 o
   8   1   0       80.82       74.75      9.52 o
   9   1   0       45.47       45.68      7.73 o
  10   1   0       59.74       58.75     10.10 o
  11   1   0        7.47       -0.69      4.82 o
  12   1   0       20.52        4.47      8.11 o
  13   1   0       12.12       16.62      5.97 o
  14   1   0       13.27       -1.98      7.35 o
   2   2   0     5201.97     5473.43     44.62 o
   3   2   0      682.29      681.56     16.01 o
   4   2   0     2081.40     1888.66     26.37 o
   5   2   0      991.34      987.27     19.30 o
   6   2   0        0.03        2.69      1.02 o
   7   2   0        6.68        0.94      1.91 o
   8   2   0       33.27       31.34      3.83 o
   9   2   0        0.49       -0.85      1.15 o
  10   2   0      101.43       93.92     20.13 o
  11   2   0      150.09      167.29     30.07 o
  12   2   0        2.80      -20.77     13.85 o
  13   2   0        1.26      -23.15     15.43 o
   1   3   0        1.97       17.33      2.67 o
   2   3   0      509.69      640.51     13.95 o
   3   3   0      499.74      491.22     16.35 o
   4   3   0       39.86       32.52      3.95 o
   5   3   0       12.17       10.77      1.52 o
   6   3   0       53.02       47.82      4.80 o
   7   3   0        2.65        2.48      1.31 o
   8   3   0      216.97      209.05     14.04 o
   9   3   0      276.99      281.58     20.26 o
  10   3   0      113.06       97.73     21.93 o
  11   3   0        0.14      -27.68     18.45 o
  12   3   0       49.66       29.15     38.73 o
  13   3   0        5.89      -17.96     23.74 o
   0   4   0     2666.45     2543.43     55.01 o
   1   4   0       25.16       37.74      4.58 o
   2   4   0     4064.94     3735.22     35.75 o
   3   4   0      813.92      747.33     17.56 o
   4   4   0     2771.04     2651.03     43.52 o
   5   4   0       50.95       45.84      5.05 o
   6   4   0       21.35       29.66      3.64 o
   7   4   0        1.16        1.72      1.67 o
   8   4   0      565.12      521.75     27.39 o
   9   4   0      113.93      107.86     13.46 o
  10   4   0      460.64      477.60     30.00 o
  11   4   0      155.20      197.48     52.49 o
  12   4   0       21.80       16.91     31.41 o
  13   4   0        3.85       -4.18     18.17 o
   1   5   0     6732.01     6690.23     70.32 o
   2   5   0      800.07      842.20     20.39 o
   3   5   0      837.10      874.62     32.14 o
   4   5   0     1285.93     1194.16     30.37 o
   5   5   0      346.49      366.00     14.67 o
   6   5   0       85.19       70.07      7.57 o
   7   5   0       11.18        7.44      3.30 o
   8   5   0       88.75       69.50     12.03 o
   9   5   0       38.76       38.12      7.38 o
  10   5   0      185.50      227.25     21.05 o
  11   5   0       47.33       31.11     11.75 o
  12   5   0       71.18       32.44     33.73 o
  13   5   0       12.35       -1.40     23.21 o
   0   6   0    12075.19    11831.90    146.51 o
   1   6   0     6652.28     6567.54     76.73 o
   2   6   0     6838.40     7118.70     86.83 o
   3   6   0       14.98        4.94      3.37 o
   4   6   0      160.63      137.57     13.12 o
   5   6   0     1497.56     1442.13     38.78 o
   6   6   0      980.17      963.76     40.19 o
   7   6   0      156.91      154.83     14.15 o
   8   6   0      141.22      143.49     15.90 o
   9   6   0       97.13       89.88     12.81 o
  10   6   0      139.10      127.56     15.75 o
  11   6   0       88.35       75.42     24.27 o
  12   6   0        3.09      -12.68     40.26 o
  13   6   0        0.14      -11.71     50.03 o
   1   7   0      586.99      621.43     29.28 o
   2   7   0       63.02       40.45      7.60 o
   3   7   0        3.31        5.14      4.29 o
   4   7   0        9.51       22.99      7.51 o
   5   7   0      645.82      701.84     30.26 o
   6   7   0       56.83       67.02     13.56 o
   7   7   0      221.47      238.90     21.45 o
   8   7   0       27.18       32.70     12.08 o
   9   7   0      185.57      234.79     22.96 o
  10   7   0        4.58       -2.22      6.46 o
  11   7   0       19.88        4.98     15.21 o
  12   7   0       24.76       17.86     26.49 o
  13   7   0       49.63       73.35     34.05 o
   0   8   0     1404.05     1656.14     92.40 o
   1   8   0      257.67      286.70     21.29 o
   2   8   0     1211.80     1178.48     41.95 o
   3   8   0      121.34      157.17     14.85 o
   4   8   0     1187.19     1242.55     53.06 o
   5   8   0      201.05      193.61     23.27 o
   6   8   0       50.98       65.45     10.79 o
   7   8   0      190.06      219.76     26.97 o
   8   8   0      134.53      168.91     23.91 o
   9   8   0      123.36      133.46     19.76 o
  10   8   0       25.37       21.22      7.27 o
  11   8   0       36.35       42.00     15.80 o
  12   8   0       42.84       68.86     22.17 o
   1   9   0     2001.85     2276.30     81.10 o
   2   9   0      131.34      112.28     18.02 o
   3   9   0       13.29       11.22      4.93 o
   4   9   0     1468.36     1549.84     64.10 o
   5   9   0       75.13       77.83     13.79 o
   6   9   0      119.10      127.49     15.89 o
   7   9   0       31.23       33.79      6.99 o
   8   9   0      110.66      163.07     29.07 o
   9   9   0       54.92       76.20     24.54 o
  10   9   0      206.46      298.17     32.08 o
  11   9   0        1.06        6.32      5.67 o
  12   9   0       55.57       80.57     28.73 o
   0  10   0     4961.86     5021.72    181.59 o
   1  10   0      163.94      166.59     23.07 o
   2  10   0        7.09        2.14      9.66 o
   3  10   0     1277.31     1315.95     64.36 o
   4  10   0      256.43      256.79     28.30 o
   5  10   0       78.15       75.25     14.62 o
   6  10   0       54.34       77.42     13.00 o
   7  10   0        5.40        8.49      8.62 o
   8  10   0      430.00      569.00    127.16 o
   9  10   0      170.36      236.57     46.60 o
  10  10   0      444.15      500.11     44.94 o
  11  10   0       32.81       45.56     18.56 o
  12  10   0        1.47       24.04     26.17 o
   1  11   0      444.87      416.02     38.81 o
   2  11   0      389.38      418.97     38.57 o
   3  11   0       63.44       85.32     17.13 o
   4  11   0      109.72      120.67     19.48 o
   5  11   0       52.03       25.76     10.45 o
   6  11   0      131.44      134.15     19.20 o
   7  11   0      698.29      691.90     89.54 o
   8  11   0       17.70       28.93     20.43 o
   9  11   0      197.08      321.16     48.18 o
  10  11   0        0.94       30.73     37.43 o
  11  11   0      107.60      113.65     38.77 o
   0  12   0      139.35      120.68     30.69 o
   1  12   0       77.79       57.53     14.93 o
   2  12   0      141.76      135.24     23.35 o
   3  12   0      647.38      696.62     52.63 o
   4  12   0       19.30       14.37      7.33 o
   5  12   0       39.40       46.18     11.79 o
   6  12   0      158.71      161.62     22.58 o
   7  12   0        2.50        5.02     10.40 o
   8  12   0       23.80       40.06     20.63 o
   9  12   0        8.68       -5.47     11.89 o
  10  12   0      236.39      263.47     62.23 o
  11  12   0       31.31       38.56     23.74 o
   1  13   0        0.62        2.67      3.58 o
   2  13   0       64.77       58.02     15.25 o
   3  13   0      415.89      427.55     43.08 o
   4  13   0       15.11        9.94     10.59 o
   5  13   0       38.54       48.70     14.46 o
   6  13   0      326.91      348.48     64.96 o
   7  13   0      277.97      255.28     57.47 o
   8  13   0       51.31       46.95     22.04 o
   9  13   0        1.32       13.05     14.74 o
  10  13   0       73.50      102.94     39.17 o
   0  14   0      745.70      731.47     84.80 o
   1  14   0      801.04      825.20     63.97 o
   2  14   0      845.27      854.15     64.83 o
   3  14   0      120.85       94.06     21.06 o
   4  14   0        3.76        6.89      8.61 o
   5  14   0      285.47      335.74     39.42 o
   6  14   0       52.11       19.80     13.50 o
   7  14   0        1.08        6.95      6.38 o
   8  14   0        0.70        9.10     13.31 o
   9  14   0       82.44      107.23     40.69 o
  10  14   0        1.98       -9.41     16.08 o
   1  15   0      299.49      255.86     37.28 o
   2  15   0     1104.08     1133.33     78.85 o
   3  15   0        2.50       10.96     10.24 o
   4  15   0      711.28      735.15     62.02 o
   5  15   0       90.86      126.86     25.50 o
   6  15   0        1.16       -6.77     19.09 o
   7  15   0       37.14       27.23     20.78 o
   8  15   0       19.51       10.05      8.25 o
   9  15   0      123.24      186.52     57.46 o
   0  16   0       58.72       72.80     28.05 o
   1  16   0        9.10        6.26      8.05 o
   2  16   0       20.98       28.01     11.99 o
   3  16   0      438.20      484.48     52.89 o
   4  16   0      339.39      320.60     42.21 o
   5  16   0      219.57      257.07     61.22 o
   6  16   0       18.64       -0.09     10.68 o
   7  16   0       22.25        9.14     16.49 o
   8  16   0       61.05       70.45     33.75 o
   9  16   0       66.77      112.47     47.88 o
   1  17   0      307.88      283.26     41.91 o
   2  17   0        4.17       -2.17     11.90 o
   3  17   0        5.18        5.27     11.45 o
   4  17   0      182.22      162.36     30.80 o
   5  17   0       28.40       24.40     16.52 o
   6  17   0        2.31      -28.63     27.26 o
   7  17   0      229.39      321.73     73.14 o
   8  17   0        8.21       33.69     24.80 o
   0  18   0      123.89      108.14     38.43 o
   1  18   0       17.54       14.69      9.02 o
   2  18   0       55.54       40.71     14.09 o
   3  18   0       31.08       16.24      6.82 o
   4  18   0       43.66       14.28     10.59 o
   5  18   0        5.24      -36.91     24.60 o
   6  18   0        5.83       -4.53     15.24 o
   7  18   0       18.94       15.85     12.74 o
   1  19   0        0.60      -13.70     10.05 o
   2  19   0       33.58       28.77     12.63 o
   3  19   0       14.56       13.17      9.22 o
   4  19   0       13.90        9.18      3.34 o
   5  19   0        1.09      -19.71     24.46 o
   0  20   0      155.33       99.08     39.10 o
   1  20   0       19.27        3.68      5.54 o
   2  20   0      131.53       95.51     26.64 o
   3  20   0       83.02       93.56     39.42 o
   4  20   0        4.89        5.11      3.51 o
 -13   0   1        0.53        3.09      8.71 o
 -11   0   1        0.27      -15.11     19.74 o
  -9   0   1      668.12      726.88     46.94 o
  -7   0   1      376.09      353.03     24.93 o
  -5   0   1      170.18      159.02     13.98 o
  -3   0   1    12760.56    12234.94     94.72 o
   3   0   1     7142.61     7366.41     69.64 o
   5   0   1      662.86      621.36     23.79 o
   7   0   1      254.87      242.05     18.28 o
   9   0   1      240.48      268.72     24.84 o
  11   0   1       28.78       21.56      6.06 o
  13   0   1        0.09        4.13     15.30 o
 -14   1   1       18.67        1.38      3.84 o
 -13   1   1       25.09       11.61      7.19 o
 -12   1   1       17.37        0.17      5.97 o
 -11   1   1       19.54        5.23      9.42 o
 -10   1   1        9.77        1.21      9.20 o
  -9   1   1        2.35        0.93      3.63 o
  -8   1   1      860.69      826.29     48.91 o
  -7   1   1      930.65      913.99     29.49 o
  -6   1   1       31.25       44.50      3.58 o
  -5   1   1     1966.56     1762.75     31.70 o
  -4   1   1      135.22      116.32      7.12 o
  -3   1   1     3283.31     2842.77     27.69 o
  -2   1   1     1642.80     1630.63     26.67 o
   2   1   1    19683.68    19765.47     73.15 o
   3   1   1    18555.26    17777.73     86.07 o
   4   1   1      285.74      276.60     10.68 o
   5   1   1        1.46        6.40      1.28 o
   6   1   1     1428.33     1445.22     28.30 o
   7   1   1      121.48      111.82     10.28 o
   8   1   1      112.78      123.28     12.70 o
   9   1   1      214.79      245.28     18.35 o
  10   1   1      110.28      108.31     17.69 o
  11   1   1       13.11        7.44      6.87 o
  12   1   1        0.37        0.25      8.37 o
  13   1   1        3.32      -12.40     11.68 o
 -14   2   1        0.33      -18.42     12.28 o
 -13   2   1        8.23      -12.02      9.47 o
 -12   2   1       72.74       97.27     19.51 o
 -11   2   1       34.32       28.05     11.37 o
 -10   2   1       81.41       90.81     15.64 o
  -9   2   1       45.63       39.15      4.62 o
  -8   2   1      175.57      182.85     12.03 o
  -7   2   1        1.53        0.25      2.10 o
  -6   2   1      260.14      213.70     12.08 o
  -5   2   1       44.17       41.32      4.56 o
  -4   2   1      766.88      752.31     25.61 o
  -3   2   1       49.38       61.11      5.91 o
  -2   2   1        7.42       35.08      3.75 o
   2   2   1    21104.82    21203.34    121.57 o
   3   2   1     1010.65     1028.22     18.19 o
   4   2   1     1662.10     1595.62     26.13 o
   5   2   1      275.15      278.72     10.55 o
   6   2   1     1008.88     1033.35     24.27 o
   7   2   1        7.54        3.31      1.68 o
   8   2   1      248.94      266.40     18.66 o
   9   2   1        0.75        2.71      2.60 o
  10   2   1       13.38       14.32      7.12 o
  11   2   1        0.17      -14.86     13.35 o
  12   2   1       86.07       56.39     11.56 o
  13   2   1        2.07        2.28      6.20 o
 -13   3   1        0.50      -15.21     21.89 o
 -12   3   1        2.25        0.16      8.96 o
 -11   3   1        4.86        2.96      7.72 o
 -10   3   1       12.98       11.70      5.01 o
  -9   3   1       86.84       88.70      8.58 o
  -8   3   1      186.03      184.89     12.80 o
  -7   3   1      150.52      127.57      9.70 o
  -6   3   1      848.92      901.19     40.89 o
  -5   3   1        7.80       13.50      2.48 o
  -4   3   1     1429.62     1643.08     39.73 o
  -3   3   1        9.99       17.11      3.06 o
  -2   3   1     3665.49     3455.94     38.44 o
  -1   3   1    13110.93    12155.27     66.32 o
   0   3   1     1424.03     1272.99     25.26 o
   1   3   1     3787.78     3905.51     40.51 o
   2   3   1      928.29      900.98     22.32 o
   3   3   1      365.21      369.00     12.83 o
   4   3   1       62.61       50.25      4.73 o
   5   3   1     1332.36     1235.25     30.99 o
   6   3   1      192.72      172.73     10.35 o
   7   3   1       26.48       23.58      3.87 o
   8   3   1       11.16        6.99      2.06 o
   9   3   1       13.61       12.89      8.02 o
  10   3   1      110.93       69.95     35.30 o
  11   3   1        2.31       -6.86     12.98 o
  12   3   1        0.79      -27.30     18.20 o
  13   3   1        4.85      -15.65     10.43 o
 -13   4   1        3.06      -39.56     26.37 o
 -12   4   1       27.39       19.25     16.00 o
 -11   4   1       55.59       50.13     17.50 o
 -10   4   1        1.12        6.62      5.07 o
  -9   4   1       26.25       30.01      7.79 o
  -8   4   1       28.35       33.94      8.46 o
  -7   4   1     2017.08     2134.16     68.83 o
  -6   4   1      735.46      668.51     22.25 o
  -5   4   1        4.12       -3.52     11.98 o
  -4   4   1        1.65        3.97      1.70 o
  -3   4   1     1737.63     1704.93     32.26 o
  -2   4   1       98.17       90.71      5.81 o
  -1   4   1     6546.86     6274.30     61.72 o
   0   4   1     7076.48     6872.19     66.48 o
   1   4   1     3462.58     3464.47     48.21 o
   2   4   1      560.97      580.12     17.06 o
   3   4   1     2593.32     2759.93     41.16 o
   4   4   1     2251.78     2184.50     45.86 o
   5   4   1      566.41      512.64     20.76 o
   6   4   1      260.00      220.20     14.20 o
   7   4   1     1150.52     1166.14     29.27 o
   8   4   1      151.70      153.30     10.83 o
   9   4   1      140.77      117.39     23.90 o
  10   4   1        0.96        1.71      5.15 o
  11   4   1        0.39        2.51     15.35 o
  12   4   1        0.00        0.40      8.02 o
  13   4   1       18.81        6.31     11.17 o
 -13   5   1       39.97       33.75     11.53 o
 -12   5   1        4.91       -2.52     13.13 o
 -11   5   1       32.18        2.85     11.39 o
 -10   5   1        1.63       -3.37      8.96 o
  -9   5   1      458.67      426.40     27.60 o
  -8   5   1      224.68      232.62     23.58 o
  -7   5   1     1756.80     1673.96     49.16 o
  -6   5   1        0.54       -3.41      6.60 o
  -5   5   1     4065.78     3943.41     84.76 o
  -4   5   1      552.40      633.60     32.26 o
  -3   5   1     1545.52     1482.00     24.86 o
  -2   5   1        1.72        2.87      1.28 o
  -1   5   1     5513.23     5879.44     66.51 o
   0   5   1     6591.83     6757.64     73.02 o
   1   5   1    38836.33    37279.32    210.19 o
   2   5   1       26.75       51.05      6.45 o
   3   5   1     3075.66     3033.81     51.75 o
   4   5   1       92.60       89.99     11.01 o
   5   5   1        0.47        0.40      4.44 o
   6   5   1        0.08       -1.33      3.35 o
   7   5   1      744.70      762.33     27.59 o
   8   5   1       51.62       62.07     11.02 o
   9   5   1      906.07     1013.95     44.66 o
  10   5   1      215.57      248.10     26.53 o
  11   5   1      247.12      243.76     34.49 o
  12   5   1        0.94       35.46     22.53 o
  13   5   1       20.03       -7.16     50.57 o
 -13   6   1       10.55       10.08     39.32 o
 -12   6   1        1.83        1.21      8.62 o
 -11   6   1       46.85       30.96     11.98 o
 -10   6   1        0.76        2.55      4.43 o
  -9   6   1      745.79      785.11     48.43 o
  -8   6   1      280.32      326.71     29.65 o
  -7   6   1        7.10        7.68      3.17 o
  -6   6   1      967.59     1030.64     47.80 o
  -5   6   1      693.79      769.96     38.58 o
  -4   6   1        6.28        1.92      0.91 o
  -3   6   1     6640.40     7165.57     78.57 o
  -2   6   1      277.10      288.67     16.96 o
  -1   6   1      937.55      924.45     28.88 o
   0   6   1      403.79      454.77     20.42 o
   1   6   1      886.74      916.40     29.50 o
   2   6   1      658.96      673.83     36.22 o
   3   6   1      617.43      637.95     29.52 o
   4   6   1     2192.90     2133.65     67.25 o
   5   6   1     2806.08     3011.25     56.31 o
   6   6   1      108.20      102.87     10.05 o
   7   6   1        1.90        7.75      2.04 o
   8   6   1       36.60       34.39      7.40 o
   9   6   1        1.39       -1.97      6.35 o
  10   6   1       92.33      117.13     17.61 o
  11   6   1       34.47       31.47     44.90 o
  12   6   1       50.35       35.64     37.01 o
  13   6   1        0.47       14.75     24.15 o
 -13   7   1        2.73        9.47     35.05 o
 -12   7   1       19.51       16.38     11.80 o
 -11   7   1        5.43        3.75      7.44 o
 -10   7   1      166.43      244.06     23.94 o
  -9   7   1       81.38      105.35     18.46 o
  -8   7   1       64.95       69.68     14.67 o
  -7   7   1       29.97       40.94      7.73 o
  -6   7   1      119.38      147.50     19.81 o
  -5   7   1       58.01       56.05      9.29 o
  -4   7   1       37.64       36.16      7.14 o
  -3   7   1      426.68      455.57     22.51 o
  -2   7   1      547.95      455.14     23.82 o
  -1   7   1      505.03      645.86     29.72 o
   0   7   1      258.62      278.78     17.48 o
   1   7   1     1043.01     1028.85     38.67 o
   2   7   1      326.22      319.15     26.95 o
   3   7   1     1615.26     1830.59     64.03 o
   4   7   1        3.60       16.50      5.13 o
   5   7   1        6.79        9.08      5.28 o
   6   7   1      200.69      203.87     17.89 o
   7   7   1       67.09       60.72      9.27 o
   8   7   1       31.16       30.27      7.39 o
   9   7   1       18.53       12.89      4.52 o
  10   7   1        8.31       18.20      4.21 o
  11   7   1       40.72       24.07     25.85 o
  12   7   1      174.41      256.94     40.21 o
  13   7   1       16.09       22.28     41.53 o
 -13   8   1       10.71       54.05     44.53 o
 -12   8   1       25.66       52.57     14.56 o
 -11   8   1       77.43      104.19     20.61 o
 -10   8   1       45.97       50.44     14.36 o
  -9   8   1      126.89      157.29     23.69 o
  -8   8   1       20.02       34.17     14.01 o
  -7   8   1      102.14      161.36     29.16 o
  -6   8   1       17.43       67.36     15.11 o
  -5   8   1      261.91      257.03     20.47 o
  -4   8   1      126.76      143.93     12.67 o
  -3   8   1       49.47       44.60      7.74 o
  -2   8   1     2167.44     2306.10     58.68 o
  -1   8   1     2326.89     2634.39     64.56 o
   0   8   1      645.06      793.75     45.54 o
   1   8   1      339.97      355.39     30.30 o
   2   8   1     1150.04     1265.04     44.63 o
   3   8   1      724.54      779.33     44.64 o
   4   8   1      127.85      137.77     18.32 o
   5   8   1        3.09       -0.17      1.68 o
   6   8   1       73.29       72.33     12.70 o
   7   8   1        8.01        3.63      2.46 o
   8   8   1        2.05        0.67      8.00 o
   9   8   1       24.62       20.04      5.68 o
  10   8   1       35.72       28.43      9.58 o
  11   8   1       33.06       46.68     52.28 o
  12   8   1       26.82       26.14     53.17 o
 -12   9   1        0.34       11.30      8.49 o
 -11   9   1       38.06       51.11     19.18 o
 -10   9   1        0.11       12.22     17.29 o
  -9   9   1      195.55      235.85     35.74 o
  -8   9   1      143.96      244.62     37.61 o
  -7   9   1      707.15      746.28     59.12 o
  -6   9   1        0.05        3.06      2.31 o
  -5   9   1     1407.01     1498.77     77.24 o
  -4   9   1        0.80       -0.92      2.36 o
  -3   9   1       37.40       29.84      7.16 o
  -2   9   1      595.45      588.81     31.74 o
  -1   9   1       12.51       35.72     10.51 o
   0   9   1      729.33      881.58     51.10 o
   1   9   1      188.14      235.21     26.04 o
   2   9   1      315.71      375.48     33.23 o
   3   9   1      107.25       74.39     14.60 o
   4   9   1       14.83       23.96      8.45 o
   5   9   1      349.58      377.46     32.17 o
   6   9   1       46.01       42.98     11.05 o
   7   9   1      456.91      470.24     33.47 o
   8   9   1       58.27       71.11     26.88 o
   9   9   1      195.22      207.87     27.30 o
  10   9   1        2.73        1.40      8.50 o
  11   9   1       11.71       25.34     16.34 o
  12   9   1        1.54       46.01     29.31 o
 -12  10   1       42.87       96.30     27.71 o
 -11  10   1        4.41        7.45     21.93 o
 -10  10   1      111.24      140.47     30.83 o
  -9  10   1       26.89      112.98     68.65 o
  -8  10   1        3.37       48.89     56.97 o
  -7  10   1       81.47      123.32     37.86 o
  -6  10   1      114.94      121.42     14.98 o
  -5  10   1        1.38       -0.59      2.43 o
  -4  10   1        3.58        4.90      3.07 o
  -3  10   1     3478.67     3609.94    106.32 o
  -2  10   1       14.69       28.39     10.89 o
  -1  10   1      587.37      557.56     42.69 o
   0  10   1     1258.32     1162.75     62.44 o
   1  10   1      426.67      412.51     37.04 o
   2  10   1      868.63      821.84     52.01 o
   3  10   1        1.28        5.82      6.58 o
   4  10   1      200.23      233.35     27.40 o
   5  10   1     1171.17     1296.41     63.52 o
   6  10   1      115.06      111.13     18.29 o
   7  10   1      469.36      495.89     36.62 o
   8  10   1       10.83       29.38     62.15 o
   9  10   1        2.81        5.92      7.95 o
  10  10   1        6.58        8.73     13.79 o
  11  10   1       57.87      122.51     30.34 o
  12  10   1      107.69      197.77     55.56 o
 -12  11   1        0.01       15.33     62.86 o
 -11  11   1        0.59       26.68     69.37 o
 -10  11   1       96.06      206.59     48.45 o
  -9  11   1        0.07       13.95     13.62 o
  -8  11   1     1199.61     1456.41    133.40 o
  -7  11   1      254.93      288.67     58.17 o
  -6  11   1      286.09      295.52     26.66 o
  -5  11   1      892.42      862.49     50.36 o
  -4  11   1      428.21      430.94     37.60 o
  -3  11   1      924.97     1000.10     59.47 o
  -2  11   1     1096.37     1151.06     64.26 o
  -1  11   1      479.96      510.61     43.46 o
   0  11   1       98.16      100.39     19.01 o
   1  11   1     1521.86     1503.89     74.97 o
   2  11   1       20.90       19.97      5.88 o
   3  11   1      473.25      497.13     42.42 o
   4  11   1      469.43      485.38     42.20 o
   5  11   1      152.03      171.52     24.90 o
   6  11   1     1139.69     1244.83     65.26 o
   7  11   1      204.45      173.10     45.43 o
   8  11   1       37.63       41.60     48.21 o
   9  11   1      153.85      246.04     43.53 o
  10  11   1       65.91      107.61     21.57 o
  11  11   1       30.30       68.86     39.21 o
 -11  12   1       64.91       70.31     33.72 o
 -10  12   1       26.11       25.62     17.62 o
  -9  12   1       17.55       19.99     12.76 o
  -8  12   1      213.44      209.91     54.30 o
  -7  12   1      365.94      363.08     68.80 o
  -6  12   1      714.44      772.73     47.38 o
  -5  12   1      291.12      312.25     32.02 o
  -4  12   1      506.47      549.32     45.07 o
  -3  12   1       12.93        5.99      6.66 o
  -2  12   1        2.75        2.78      5.15 o
  -1  12   1        0.13       -0.60      3.41 o
   0  12   1       36.80       31.32     10.24 o
   1  12   1        4.87        7.16      4.88 o
   2  12   1       43.33       17.36     11.73 o
   3  12   1      373.82      395.57     40.02 o
   4  12   1      294.96      290.54     34.19 o
   5  12   1       50.31       56.63     14.06 o
   6  12   1        5.14       -0.76     10.28 o
   7  12   1       25.08       23.14     16.57 o
   8  12   1      177.95      195.27     50.48 o
   9  12   1      133.15      155.97     47.12 o
  10  12   1      163.82      171.05     33.89 o
  11  12   1       19.41       74.11     50.86 o
 -11  13   1      105.20      119.92     45.80 o
 -10  13   1        0.49        8.16      5.15 o
  -9  13   1      373.63      427.12     78.67 o
  -8  13   1        2.84      -10.58     16.41 o
  -7  13   1        7.93        2.75      9.86 o
  -6  13   1       92.61      100.93     38.00 o
  -5  13   1      187.27      217.23     28.63 o
  -4  13   1      461.28      447.02     42.75 o
  -3  13   1      263.17      231.26     31.18 o
  -2  13   1       27.75       21.28      7.56 o
  -1  13   1       33.31       41.91     12.15 o
   0  13   1      193.57      212.47     31.09 o
   1  13   1      784.72      762.96     59.01 o
   2  13   1      130.99      130.17     23.67 o
   3  13   1       16.37       11.28      6.62 o
   4  13   1       90.81       71.06     16.77 o
   5  13   1       31.45       22.30      8.63 o
   6  13   1      182.39      189.42     27.79 o
   7  13   1        1.88        6.97     10.85 o
   8  13   1       21.54       41.69     23.23 o
   9  13   1       18.92       30.12     21.32 o
  10  13   1       10.29        3.66      9.82 o
 -10  14   1        1.98        1.22      4.22 o
  -9  14   1        7.12       -3.47     12.95 o
  -8  14   1        8.60       10.04      5.12 o
  -7  14   1       61.07       59.90     27.16 o
  -6  14   1       47.56       42.10     23.87 o
  -5  14   1       63.26       60.22     16.26 o
  -4  14   1      176.90      173.03     28.60 o
  -3  14   1      145.01      161.83     27.03 o
  -2  14   1      279.85      242.41     34.68 o
  -1  14   1       75.90       74.82     17.29 o
   0  14   1      540.68      467.27     48.81 o
   1  14   1       68.27       61.07     17.29 o
   2  14   1       30.72       28.59     10.90 o
   3  14   1       50.33       44.86     14.40 o
   4  14   1       54.64       49.03     15.00 o
   5  14   1      109.30      100.71     20.49 o
   6  14   1      129.93      131.73     42.81 o
   7  14   1      122.98      138.11     43.63 o
   8  14   1       44.34       68.94     32.71 o
   9  14   1        4.61       -3.29     14.76 o
  10  14   1        0.80       -1.55      3.71 o
  -9  15   1       53.09       50.60     30.72 o
  -8  15   1        1.16       -4.24      5.37 o
  -7  15   1        1.67        6.91      3.32 o
  -6  15   1       14.01       19.75     14.69 o
  -5  15   1      442.50      470.09     79.86 o
  -4  15   1      650.52      604.81     55.73 o
  -3  15   1       49.16       36.50     13.78 o
  -2  15   1       11.77        4.24      7.02 o
  -1  15   1       12.73        6.72      6.72 o
   0  15   1        3.49        2.15      3.90 o
   1  15   1     1688.54     1742.84     97.44 o
   2  15   1      112.95       91.86     21.77 o
   3  15   1       44.65       37.13     12.13 o
   4  15   1       97.55       76.73     20.72 o
   5  15   1       22.79       11.27      8.52 o
   6  15   1      112.75      119.37     38.39 o
   7  15   1        5.73       -1.27     11.67 o
   8  15   1       60.46       78.33     35.72 o
   9  15   1       19.66       20.90     20.22 o
  -9  16   1       26.91       44.01     25.12 o
  -8  16   1        0.02      -14.81     18.49 o
  -7  16   1       40.59       16.33     10.79 o
  -6  16   1      327.32      371.21     75.94 o
  -5  16   1       26.42       43.36     25.59 o
  -4  16   1       84.07       98.13     23.54 o
  -3  16   1       49.57       64.50     19.94 o
  -2  16   1      111.11      121.84     26.83 o
  -1  16   1      324.19      329.39     43.65 o
   0  16   1       12.41       12.82      5.31 o
   1  16   1      274.77      227.49     36.45 o
   2  16   1      710.68      743.51     65.73 o
   3  16   1       54.95       42.21     15.85 o
   4  16   1      395.68      450.41     51.33 o
   5  16   1      221.32      289.78     64.34 o
   6  16   1       14.48        3.74      4.77 o
   7  16   1        6.05        0.84      7.83 o
   8  16   1       38.10       66.64     37.44 o
  -8  17   1       59.86       76.20     36.18 o
  -7  17   1        0.05      -13.38     18.01 o
  -6  17   1       27.16       31.68     21.38 o
  -5  17   1       34.89       36.08     18.89 o
  -4  17   1        4.71        0.73      9.07 o
  -3  17   1        0.47        0.49      7.12 o
  -2  17   1      598.81      638.11     63.11 o
  -1  17   1      128.72      126.96     27.52 o
   0  17   1       35.90       15.98      7.49 o
   1  17   1      368.41      271.15     41.35 o
   2  17   1       34.92       20.52     10.46 o
   3  17   1       44.73       15.56     13.55 o
   4  17   1      129.83      149.75     29.97 o
   5  17   1       21.62       11.03     10.65 o
   6  17   1        5.90       12.92     14.75 o
   7  17   1        5.23        7.16     11.85 o
  -7  18   1        6.50       20.83     20.26 o
  -6  18   1        0.03      -22.32     27.34 o
  -5  18   1       20.89       27.26     25.94 o
  -4  18   1        0.73        6.16     10.39 o
  -3  18   1        0.50       -3.30     10.93 o
  -2  18   1        0.33        7.56      5.09 o
  -1  18   1        9.47       -7.31     10.11 o
   0  18   1       17.94        3.69      3.57 o
   1  18   1        5.54       -8.90     11.53 o
   2  18   1        8.37        3.95      6.79 o
   3  18   1        0.07      -17.41     15.55 o
   4  18   1        2.07      -37.72     25.15 o
   5  18   1       43.00       41.59     26.85 o
   6  18   1        0.07       14.61     19.23 o
  -5  19   1        4.95        5.75     11.44 o
  -4  19   1        4.42      -11.13     19.80 o
  -3  19   1        0.36       -0.17      8.90 o
  -2  19   1       47.91       31.58     14.59 o
  -1  19   1        4.78        3.41      4.12 o
   0  19   1        1.27       -9.28     11.16 o
   1  19   1       21.72       21.59     10.62 o
   2  19   1       24.85       10.05      7.51 o
   3  19   1        1.73       -7.76      9.76 o
   4  19   1       82.34       70.98     35.59 o
   5  19   1        0.27       10.17     18.99 o
  -4  20   1        2.01        8.52     11.78 o
  -3  20   1       81.94       98.18     42.18 o
  -2  20   1        3.13        5.76      6.85 o
  -1  20   1       44.18       48.10     18.58 o
   0  20   1       21.71       11.32      6.03 o
   1  20   1        1.07      -10.28     10.64 o
   2  20   1       32.09       17.69     10.26 o
   3  20   1       51.11       34.96     22.00 o
 -14   0   2        7.95       11.89      9.84 o
 -12   0   2      115.12      150.83     30.58 o
 -10   0   2      653.71      742.43     87.81 o
  -8   0   2       82.12       60.86     10.85 o
  -6   0   2     1494.18     1537.07     47.53 o
  -4   0   2    13837.30    12733.12    115.48 o
  -2   0   2      110.45      130.50      9.31 o
   2   0   2   142478.67   129076.56    553.22 o
   4   0   2     1780.53     1633.59     35.57 o
   6   0   2      518.41      457.07     24.62 o
   8   0   2        0.60       -0.91      5.84 o
  10   0   2      243.93      320.04     52.53 o
  12   0   2       35.67       22.22     22.84 o
 -14   1   2       23.80       24.00      9.78 o
 -13   1   2       30.61       19.42      7.86 o
 -12   1   2        0.00      -10.26      6.84 o
 -11   1   2      279.90      328.28     43.36 o
 -10   1   2       80.08       62.23     10.55 o
  -9   1   2      144.77      151.03     14.34 o
  -8   1   2      689.90      659.12     24.02 o
  -7   1   2      252.77      244.29     10.22 o
  -6   1   2      100.38       84.13      7.05 o
  -5   1   2      935.60      862.10     24.63 o
  -4   1   2       78.20       85.99      7.44 o
  -3   1   2      572.46      496.04     10.09 o
  -2   1   2     3654.21     3420.51     32.19 o
  -1   1   2       18.14       17.73      1.94 o
   0   1   2      384.57      422.70     28.16 o
   1   1   2      605.98      605.35     15.66 o
   2   1   2      323.92      346.68     10.47 o
   3   1   2    29471.69    29431.95    124.47 o
   4   1   2        0.94        0.83      1.40 o
   5   1   2     2968.64     2973.87     39.58 o
   6   1   2      389.75      422.29     18.32 o
   7   1   2      542.80      521.61     23.84 o
   8   1   2      135.19      139.59     13.39 o
   9   1   2        8.54        9.79      6.93 o
  10   1   2       48.85       52.68      8.72 o
  11   1   2       31.57        9.67      4.93 o
  12   1   2        0.22      -21.90     14.60 o
  13   1   2       14.19       11.71      8.61 o
 -14   2   2       27.94       15.49      9.48 o
 -13   2   2       77.13       97.39     20.11 o
 -12   2   2       12.53        2.52      9.46 o
 -11   2   2        3.32       -4.79      5.69 o
 -10   2   2       31.89        5.65      6.19 o
  -9   2   2       29.34       22.68      4.43 o
  -8   2   2      422.92      412.66     21.28 o
  -7   2   2       72.83       44.44     12.75 o
  -6   2   2      120.31      110.87      8.17 o
  -5   2   2      316.10      339.46     13.47 o
  -4   2   2       37.80       41.62      4.20 o
  -3   2   2      957.19      967.81     19.25 o
  -2   2   2     3562.66     3663.46     33.27 o
  -1   2   2    17377.79    16568.81     79.47 o
   0   2   2     5369.92     5451.64     41.86 o
   1   2   2      186.47      269.65      9.93 o
   2   2   2     3933.17     4143.74     39.12 o
   3   2   2        2.90       13.26      2.21 o
   4   2   2     1133.98     1209.22     26.59 o
   5   2   2      104.36      112.83      8.89 o
   6   2   2      951.01      901.90     25.28 o
   7   2   2      111.97       89.08      6.56 o
   8   2   2       10.12        4.91      3.98 o
   9   2   2       21.33        8.90      5.05 o
  10   2   2        1.06       -5.76     14.96 o
  11   2   2       25.71        4.22     14.20 o
  12   2   2       51.87       12.63     12.69 o
  13   2   2       10.71        2.49     11.28 o
 -13   3   2        0.03        6.50     15.50 o
 -12   3   2        0.73       -0.79     30.81 o
 -11   3   2        2.93       -0.76      5.60 o
 -10   3   2        2.83       -1.08      9.23 o
  -9   3   2      139.19      152.04     14.35 o
  -8   3   2       68.35       77.54     13.02 o
  -7   3   2      509.30      526.46     33.62 o
  -6   3   2       61.83       78.47     12.39 o
  -5   3   2      107.72      112.98     10.26 o
  -4   3   2      234.68      258.49     11.14 o
  -3   3   2      382.68      375.27     10.15 o
  -2   3   2      667.08      694.98     16.68 o
  -1   3   2     4647.07     4480.75     49.55 o
   0   3   2     3293.43     3267.92     65.23 o
   1   3   2     5844.42     5984.68     57.33 o
   2   3   2      460.91      463.66     15.06 o
   3   3   2      674.37      699.94     21.97 o
   4   3   2     1783.46     1923.37     34.52 o
   5   3   2       12.46       17.17      2.05 o
   6   3   2      756.70      765.84     30.27 o
   7   3   2       14.33       11.77      3.63 o
   8   3   2        2.15       -0.34      2.84 o
   9   3   2        1.39       -2.81      7.01 o
  10   3   2      145.11      138.12     18.62 o
  11   3   2       20.02       10.25     13.87 o
  12   3   2       47.88       28.80      8.81 o
  13   3   2        2.29       -9.70     12.83 o
 -13   4   2       11.22      -24.64     19.08 o
 -12   4   2      119.21       72.00     15.29 o
 -11   4   2        2.32      -11.83     21.82 o
 -10   4   2        6.65       -1.60     30.43 o
  -9   4   2        8.83       -3.04     13.36 o
  -8   4   2      137.10       90.38     11.35 o
  -7   4   2      375.06      313.64     24.58 o
  -6   4   2     4417.43     4584.73     94.66 o
  -5   4   2       91.28       84.60      7.72 o
  -4   4   2       40.09       53.33      6.97 o
  -3   4   2     2751.35     2666.37     32.94 o
  -2   4   2     1776.10     1870.01     29.80 o
  -1   4   2     3256.34     3292.14     48.19 o
   0   4   2     8584.02     8369.26     91.11 o
   1   4   2     7802.71     7836.25    131.08 o
   2   4   2     3057.11     3385.04     53.35 o
   3   4   2      273.52      289.71     13.61 o
   4   4   2     1354.67     1248.77     29.92 o
   5   4   2        6.76        5.98      2.63 o
   6   4   2        0.65        4.59      3.64 o
   7   4   2      112.70      126.97     13.11 o
   8   4   2       28.76       35.50      6.11 o
   9   4   2       38.32       37.97      9.70 o
  10   4   2       26.23       24.74      8.53 o
  11   4   2        0.89        2.67      8.38 o
  12   4   2      183.39      241.01     37.61 o
  13   4   2       13.15       12.45     14.83 o
 -13   5   2       17.91        6.58     10.53 o
 -12   5   2        1.50      -31.41     20.94 o
 -11   5   2       15.03       -2.63     12.67 o
 -10   5   2       74.45       53.84     21.28 o
  -9   5   2       49.26       35.18      6.93 o
  -8   5   2      891.53      946.75     49.34 o
  -7   5   2      436.75      452.95     31.90 o
  -6   5   2     1989.71     2085.09     65.65 o
  -5   5   2       13.26       15.01      8.17 o
  -4   5   2     1214.62     1361.63     46.51 o
  -3   5   2     1469.74     1487.73     33.31 o
  -2   5   2     4394.79     4314.47     65.44 o
  -1   5   2      547.88      580.33     19.50 o
   0   5   2     1052.86     1086.37     35.52 o
   1   5   2       90.22       88.77      8.95 o
   2   5   2     2974.56     3044.22     63.04 o
   3   5   2      751.71      784.06     28.89 o
   4   5   2        0.10       -4.11      3.65 o
   5   5   2      392.56      421.30     20.73 o
   6   5   2      178.21      166.97     14.40 o
   7   5   2      162.24      167.87     16.83 o
   8   5   2      523.14      549.68     54.34 o
   9   5   2       12.30        9.80      1.76 o
  10   5   2        0.02        4.83      7.31 o
  11   5   2       70.23       78.04     35.92 o
  12   5   2        6.44       -8.18     58.02 o
  13   5   2        1.50       -7.33     32.48 o
 -13   6   2       11.06        4.94      6.41 o
 -12   6   2       32.34       17.30      9.82 o
 -11   6   2        3.40       -6.77      8.66 o
 -10   6   2      139.54      142.91     21.25 o
  -9   6   2     1117.94     1184.55     59.93 o
  -8   6   2       36.91       22.11     10.72 o
  -7   6   2      933.06     1032.27     33.90 o
  -6   6   2      384.62      412.28     30.07 o
  -5   6   2     2113.17     2110.51     64.56 o
  -4   6   2     3931.35     3902.14     69.25 o
  -3   6   2       16.51       14.27      2.94 o
  -2   6   2     1437.27     1461.17     40.10 o
  -1   6   2        9.24       12.40      4.04 o
   0   6   2      362.81      405.17     20.31 o
   1   6   2     5198.47     5118.57     82.55 o
   2   6   2     1322.12     1440.62     57.05 o
   3   6   2      348.75      409.17     29.29 o
   4   6   2     3179.01     3399.84     99.95 o
   5   6   2       26.31       16.58      6.94 o
   6   6   2       17.44        0.82      7.01 o
   7   6   2      119.31      131.23     16.88 o
   8   6   2        3.12        0.52      9.77 o
   9   6   2       86.56      118.95     19.06 o
  10   6   2      143.82      190.14     29.28 o
  11   6   2        2.52       10.71     30.20 o
  12   6   2        0.15       -0.88     59.48 o
  13   6   2       21.44       24.25     37.97 o
 -13   7   2        2.64        9.57     15.40 o
 -12   7   2       26.74       18.38     11.46 o
 -11   7   2      128.73      176.56     26.02 o
 -10   7   2      607.01      645.36     47.45 o
  -9   7   2       20.49       19.76      8.32 o
  -8   7   2      188.13      214.78     25.53 o
  -7   7   2        9.35        3.74      7.95 o
  -6   7   2       18.33       36.81     14.44 o
  -5   7   2     1489.29     1513.61     56.77 o
  -4   7   2       15.15       16.22      7.47 o
  -3   7   2      543.16      531.87     24.26 o
  -2   7   2      510.21      613.34     28.35 o
  -1   7   2     4277.93     4712.75     82.82 o
   0   7   2       12.62       10.30      3.74 o
   1   7   2     1173.52     1212.57     54.16 o
   2   7   2       25.70       29.54     11.54 o
   3   7   2     2016.72     2091.98     72.42 o
   4   7   2        4.24       16.19      7.19 o
   5   7   2     1743.88     1802.41     57.39 o
   6   7   2       24.31       11.06      8.21 o
   7   7   2      400.33      390.66     32.35 o
   8   7   2       92.02       94.64     15.40 o
   9   7   2       87.05       97.03     19.50 o
  10   7   2       46.81       30.23      7.29 o
  11   7   2       21.02       24.57     51.45 o
  12   7   2        0.61        9.39     71.92 o
 -13   8   2        2.77       -3.54     13.64 o
 -12   8   2       21.45       16.16     10.92 o
 -11   8   2       98.70      120.14     22.28 o
 -10   8   2      120.11      181.76     26.08 o
  -9   8   2      195.19      220.38     27.56 o
  -8   8   2        0.73       12.00     19.87 o
  -7   8   2      257.13      322.92     32.40 o
  -6   8   2        0.44       87.39     25.63 o
  -5   8   2        1.18       10.53     13.83 o
  -4   8   2      509.74      457.14     22.34 o
  -3   8   2       11.82       16.44      4.89 o
  -2   8   2       53.53       58.03      9.35 o
  -1   8   2      871.80      943.04     49.48 o
   0   8   2      648.19      595.59     40.09 o
   1   8   2     1136.72     1140.05     56.12 o
   2   8   2      854.80      974.92     52.65 o
   3   8   2       54.79       58.65     12.71 o
   4   8   2       35.57       55.35     13.77 o
   5   8   2      231.94      250.47     26.80 o
   6   8   2      267.29      282.31     24.77 o
   7   8   2        9.80        3.30      2.57 o
   8   8   2        3.18        8.76      2.56 o
   9   8   2       44.19       32.49      8.12 o
  10   8   2        0.72       -9.66      9.79 o
  11   8   2        0.31        8.16      7.52 o
  12   8   2        0.15       11.96     16.23 o
 -12   9   2       15.52       29.72     17.27 o
 -11   9   2      270.79      375.90     39.33 o
 -10   9   2      122.63      174.80     26.63 o
  -9   9   2      118.07      167.60     31.32 o
  -8   9   2      757.20      838.25     52.66 o
  -7   9   2       29.67      107.20    111.26 o
  -6   9   2     1235.19     1412.00    114.41 o
  -5   9   2      134.27      151.35     16.20 o
  -4   9   2      726.08      734.80     31.69 o
  -3   9   2        1.63        6.83      1.72 o
  -2   9   2      445.29      468.30     36.27 o
  -1   9   2     1572.18     1722.03     71.85 o
   0   9   2     6436.68     6453.01    139.83 o
   1   9   2      299.27      258.22     28.30 o
   2   9   2      695.79      650.59     45.29 o
   3   9   2      607.48      648.32     45.14 o
   4   9   2       95.33      102.71     18.09 o
   5   9   2       11.20       11.09      4.15 o
   6   9   2     1682.31     1867.80     84.65 o
   7   9   2       11.00        8.43      4.50 o
   8   9   2       33.76       20.04     13.01 o
   9   9   2        3.16       -2.72      6.44 o
  10   9   2       15.56       25.30     17.78 o
  11   9   2        5.98       21.04     21.57 o
  12   9   2        8.67       54.04     31.58 o
 -12  10   2       32.14       99.60     21.41 o
 -11  10   2       12.08       57.58     37.65 o
 -10  10   2        0.77       43.11     45.96 o
  -9  10   2        0.71       21.29     33.20 o
  -8  10   2      191.21      204.92     50.41 o
  -7  10   2      277.46      299.67     57.57 o
  -6  10   2      442.11      406.23     65.69 o
  -5  10   2      176.35      172.07     14.71 o
  -4  10   2     1240.46     1176.49     43.34 o
  -3  10   2       25.49       15.13      7.03 o
  -2  10   2      678.67      604.66     43.90 o
  -1  10   2     1717.34     1845.08     77.75 o
   0  10   2      141.07      128.88     20.76 o
   1  10   2      432.46      457.64     39.83 o
   2  10   2     5570.77     5614.18    139.08 o
   3  10   2       33.85       34.63     11.81 o
   4  10   2      500.60      470.75     40.48 o
   5  10   2        1.81       -6.17      7.29 o
   6  10   2      128.34      112.80     20.16 o
   7  10   2       24.48       22.36      5.51 o
   8  10   2        0.19        6.35      9.26 o
   9  10   2        1.76       -8.43      9.89 o
  10  10   2       97.68      108.81     22.99 o
  11  10   2       12.79       75.98     35.73 o
 -12  11   2        8.08       22.34     48.35 o
 -11  11   2      164.91      260.15     55.30 o
 -10  11   2      140.44       95.28     33.23 o
  -9  11   2       30.03       26.36     20.99 o
  -8  11   2       75.22      102.59     36.23 o
  -7  11   2      774.90      834.09     99.56 o
  -6  11   2        5.80       12.65     12.29 o
  -5  11   2      684.42      649.68     31.93 o
  -4  11   2      873.89      911.14     54.15 o
  -3  11   2      467.04      426.83     38.37 o
  -2  11   2      242.91      241.93     29.48 o
  -1  11   2     1549.67     1655.03     78.03 o
   0  11   2     1086.72     1068.50     63.39 o
   1  11   2     1510.01     1555.32     76.56 o
   2  11   2       14.17        8.30      7.34 o
   3  11   2     1100.97     1134.89     66.00 o
   4  11   2       78.24       94.49     19.09 o
   5  11   2        0.13       -4.44      3.84 o
   6  11   2       24.53       29.08     10.77 o
   7  11   2        1.39       -2.91     12.92 o
   8  11   2       37.79       46.10     14.31 o
   9  11   2       17.87       16.83     14.69 o
  10  11   2       16.27        8.88     10.43 o
  11  11   2       50.32      194.63     54.33 o
 -11  12   2        4.10       -1.89      2.79 o
 -10  12   2        1.94      -10.24     17.46 o
  -9  12   2      232.57      311.92     64.59 o
  -8  12   2      313.90      285.09     64.05 o
  -7  12   2      325.03      376.65     69.30 o
  -6  12   2      149.48      146.08     42.80 o
  -5  12   2      837.67      851.92     53.16 o
  -4  12   2        1.44        0.03      5.24 o
  -3  12   2       73.70       63.16     15.42 o
  -2  12   2       24.52       21.07      8.44 o
  -1  12   2      150.94      147.19     24.19 o
   0  12   2       27.09       31.69     12.86 o
   1  12   2        8.78        0.15      8.05 o
   2  12   2        7.94        3.21      6.94 o
   3  12   2      331.98      355.85     38.77 o
   4  12   2       42.25       32.82     10.67 o
   5  12   2        4.55        4.62      7.61 o
   6  12   2      298.96      321.19     36.14 o
   7  12   2        0.05       -4.13      8.43 o
   8  12   2       89.99       81.30     21.97 o
   9  12   2        1.73        9.14      8.67 o
  10  12   2        2.23        1.24      3.81 o
  11  12   2        8.88      132.67     48.81 o
 -11  13   2        2.51        2.95      5.00 o
 -10  13   2      110.60      116.71     43.43 o
  -9  13   2       13.62       -5.09     15.08 o
  -8  13   2        6.35       15.52     19.70 o
  -7  13   2       88.16      103.51     38.05 o
  -6  13   2      297.13      257.09     57.87 o
  -5  13   2      208.23      214.29     27.82 o
  -4  13   2      496.23      464.08     43.33 o
  -3  13   2      365.53      376.94     40.72 o
  -2  13   2      480.20      490.73     46.04 o
  -1  13   2        0.60       -4.70      3.23 o
   0  13   2     1875.90     1840.11     91.33 o
   1  13   2       11.24        3.35      7.86 o
   2  13   2        7.20        9.58      5.54 o
   3  13   2       34.71       35.67     12.91 o
   4  13   2        6.11        3.97      2.54 o
   5  13   2        1.67       -4.04      4.01 o
   6  13   2      243.86      268.76     34.58 o
   7  13   2       72.97       54.81     25.91 o
   8  13   2       69.91       60.23     28.93 o
   9  13   2      142.24      147.12     31.57 o
  10  13   2       13.52        0.26      4.01 o
 -10  14   2      161.59      205.22     60.88 o
  -9  14   2       23.48       29.66     22.97 o
  -8  14   2       11.45       26.64     19.87 o
  -7  14   2      230.88      264.42     60.84 o
  -6  14   2        0.29       -2.81      8.06 o
  -5  14   2      153.17      115.01     21.15 o
  -4  14   2      129.17      114.83     22.68 o
  -3  14   2      508.37      573.93     52.25 o
  -2  14   2       42.81       48.38     14.28 o
  -1  14   2       63.08       50.20     15.32 o
   0  14   2       65.67       59.34     18.24 o
   1  14   2      195.48      206.44     31.20 o
   2  14   2      215.31      185.91     29.94 o
   3  14   2      796.16      853.21     65.78 o
   4  14   2      567.30      621.80     56.29 o
   5  14   2        2.30        2.58      5.21 o
   6  14   2      159.72      166.64     48.02 o
   7  14   2       25.04       15.33     17.41 o
   8  14   2        4.09        2.23      5.50 o
   9  14   2        0.02        2.78     12.32 o
  -9  15   2       23.97       17.75     13.05 o
  -8  15   2       34.55       39.57     28.97 o
  -7  15   2        4.47       20.36     19.02 o
  -6  15   2      289.76      344.82     71.84 o
  -5  15   2       72.47       75.67     32.78 o
  -4  15   2      256.46      299.40     38.84 o
  -3  15   2       15.88        7.94      4.71 o
  -2  15   2      226.96      222.46     34.14 o
  -1  15   2      181.24      159.88     28.87 o
   0  15   2     1312.82     1356.39     85.63 o
   1  15   2      589.81      582.09     57.33 o
   2  15   2       29.47       17.45     10.63 o
   3  15   2      120.65      103.05     23.90 o
   4  15   2       69.96       84.13     21.30 o
   5  15   2      219.09      252.21     36.99 o
   6  15   2      255.55      311.32     66.43 o
   7  15   2       62.74       89.18     39.36 o
   8  15   2       14.25       38.41     22.29 o
   9  15   2        5.98        6.56     10.98 o
  -9  16   2       52.06       54.88     30.40 o
  -8  16   2        9.56       -6.89     17.47 o
  -7  16   2      106.72       98.93     40.18 o
  -6  16   2       17.72       40.52     25.77 o
  -5  16   2      182.68      130.95     43.81 o
  -4  16   2       44.39       52.84     17.43 o
  -3  16   2      138.72      161.50     30.03 o
  -2  16   2      128.40      104.84     24.06 o
  -1  16   2      303.37      344.23     44.81 o
   0  16   2        6.90       18.94     10.89 o
   1  16   2      174.61      223.09     36.70 o
   2  16   2       59.85       66.98     18.41 o
   3  16   2      101.82       81.20     21.67 o
   4  16   2       22.57       27.26     13.07 o
   5  16   2       48.12       51.65     22.65 o
   6  16   2       20.23       24.25     16.12 o
   7  16   2       44.81       97.72     42.21 o
   8  16   2        0.08       11.49     16.81 o
  -8  17   2       13.23       -1.46     10.72 o
  -7  17   2        0.01       -6.40     13.92 o
  -6  17   2        5.55       -2.21     14.47 o
  -5  17   2      229.94      222.95     61.00 o
  -4  17   2      139.77      169.73     49.04 o
  -3  17   2      212.01      237.22     37.98 o
  -2  17   2       20.23       15.82      5.84 o
  -1  17   2        0.47       -9.88     11.73 o
   0  17   2        2.08       -0.96      3.36 o
   1  17   2        2.33        2.70      4.74 o
   2  17   2       17.54       22.72     11.64 o
   3  17   2      131.16      154.03     31.03 o
   4  17   2        4.99        5.48      3.18 o
   5  17   2       35.64       60.40     29.10 o
   6  17   2       73.30       78.73     38.67 o
   7  17   2       61.55      101.86     44.48 o
  -7  18   2        0.43       -5.79      8.32 o
  -6  18   2        3.65        9.78     14.95 o
  -5  18   2       30.93       48.51     28.91 o
  -4  18   2      159.71      154.81     48.90 o
  -3  18   2        0.46        3.60     11.29 o
  -2  18   2        0.51      -11.73      9.91 o
  -1  18   2       73.06       41.74     15.01 o
   0  18   2       46.26       11.90     10.03 o
   1  18   2       63.57       34.96     14.08 o
   2  18   2       98.12       73.16     22.10 o
   3  18   2        0.07       -4.32      9.41 o
   4  18   2       30.52       38.35     26.56 o
   5  18   2        1.92       10.53     13.43 o
   6  18   2        3.52       46.67     29.28 o
  -5  19   2        6.05       -0.92     15.88 o
  -4  19   2        3.54      -11.22     14.03 o
  -3  19   2       54.68       65.00     30.35 o
  -2  19   2        0.33       -5.16     11.00 o
  -1  19   2       46.81       48.62     19.66 o
   0  19   2        6.41       -0.29     12.31 o
   1  19   2        0.66       -5.49     10.01 o
   2  19   2        0.46        0.15      7.89 o
   3  19   2        0.96       -8.32      7.81 o
   4  19   2        0.12      -11.75     20.05 o
   5  19   2      127.54      187.24     58.14 o
  -3  20   2       63.06      256.45     68.36 o
  -2  20   2       41.77       48.61     20.00 o
  -1  20   2      189.22      162.93     36.64 o
   0  20   2       79.18       56.09     20.78 o
   1  20   2        3.32       -2.19     10.25 o
   2  20   2       36.12       20.41     13.66 o
   3  20   2       29.56       17.45     14.72 o
 -13   0   3      547.35      672.86     70.67 o
 -11   0   3       94.54      111.30     23.80 o
  -9   0   3        7.08        9.83      8.98 o
  -7   0   3      301.61      302.78     32.75 o
  -5   0   3     9844.70     8790.29    443.65 o
  -3   0   3     3072.00     2927.68     53.77 o
  -1   0   3    19822.77    19769.52    156.49 o
   1   0   3    13421.15    13546.23    178.13 o
   3   0   3     1352.03     1506.53     35.88 o
   5   0   3     4812.88     5005.06     81.84 o
   7   0   3       50.42       62.99     11.33 o
   9   0   3       67.27       81.05     16.00 o
  11   0   3        7.81       12.28     10.22 o
  13   0   3        0.05      -29.31     27.72 o
 -14   1   3      217.93      264.19     34.37 o
 -13   1   3       14.37        7.92      4.96 o
 -12   1   3        5.60        4.68      7.22 o
 -11   1   3       37.64       35.18     14.95 o
 -10   1   3       20.15       14.69      7.09 o
  -9   1   3        9.87        9.20      3.31 o
  -8   1   3        7.35        2.09      2.86 o
  -7   1   3        7.39        6.32      1.63 o
  -6   1   3     1996.16     1901.18     52.24 o
  -5   1   3      140.86      145.93      7.74 o
  -4   1   3      192.51      156.91      7.32 o
  -3   1   3     1756.41     1734.93     27.27 o
  -2   1   3     4219.86     3878.72     34.33 o
  -1   1   3    10705.76    10323.19     69.69 o
   0   1   3     1085.65     1121.32     17.42 o
   1   1   3     1166.38     1089.71     29.00 o
   2   1   3      777.78      858.48     20.74 o
   3   1   3     4606.59     4660.95     53.22 o
   4   1   3     3404.42     3434.42     50.10 o
   5   1   3     8556.82     8551.59     93.94 o
   6   1   3      351.89      339.12     22.69 o
   7   1   3      288.71      290.41     19.07 o
   8   1   3       13.93       13.00      4.71 o
   9   1   3       64.02       45.51     12.40 o
  10   1   3       21.04       32.87      6.08 o
  11   1   3       49.80       28.86      8.67 o
  12   1   3        2.06        2.05      5.57 o
  13   1   3        2.91       -8.71     11.15 o
 -14   2   3        9.84        6.88      9.55 o
 -13   2   3        0.62       -2.48      8.50 o
 -12   2   3        0.75       -1.66     10.51 o
 -11   2   3       21.71        6.93      5.52 o
 -10   2   3      145.17      152.67     19.83 o
  -9   2   3      130.82      132.37     11.52 o
  -8   2   3     2036.02     2037.01     68.11 o
  -7   2   3      500.32      527.83     22.68 o
  -6   2   3       97.21      106.54      7.48 o
  -5   2   3      938.93      982.51     31.70 o
  -4   2   3       22.86       17.96      4.51 o
  -3   2   3     2696.19     2648.48     31.07 o
  -2   2   3    12453.94    12700.68     71.81 o
  -1   2   3     1840.73     1826.95     27.40 o
   0   2   3       69.05       46.37      5.43 o
   1   2   3      550.14      493.66     16.76 o
   2   2   3      483.62      511.77     15.74 o
   3   2   3     2310.33     2468.88     35.89 o
   4   2   3     3266.83     3284.95     46.74 o
   5   2   3      854.25      817.94     26.86 o
   6   2   3     1033.44      948.48     35.23 o
   7   2   3       23.13       19.93      2.25 o
   8   2   3       57.14       54.67      7.20 o
   9   2   3        5.87       -1.68      3.34 o
  10   2   3        0.37       -7.15      6.75 o
  11   2   3        0.17      -13.67      9.12 o
  12   2   3        0.01      -16.78     11.19 o
  13   2   3        0.30       -1.15      5.57 o
 -13   3   3        1.84      -45.95     30.63 o
 -12   3   3       83.44       86.96     22.82 o
 -11   3   3       53.27       81.79     15.76 o
 -10   3   3        0.30       -6.34      7.14 o
  -9   3   3      102.50      114.47     16.86 o
  -8   3   3       13.18        7.60      6.48 o
  -7   3   3       47.45       47.12      5.83 o
  -6   3   3       25.26       25.90      3.93 o
  -5   3   3     1995.26     1849.04     28.90 o
  -4   3   3     1505.82     1586.29     29.97 o
  -3   3   3     2205.39     2229.39     36.45 o
  -2   3   3     4375.47     4347.64     49.65 o
  -1   3   3     1207.95     1188.17     28.19 o
   0   3   3      587.64      611.43     17.37 o
   1   3   3     1017.49     1016.71     22.94 o
   2   3   3     1209.48     1222.94     24.12 o
   3   3   3      283.57      283.20     14.35 o
   4   3   3      971.05     1025.26     26.29 o
   5   3   3      382.02      428.75     22.63 o
   6   3   3       25.15       17.28      3.06 o
   7   3   3        6.18        4.29      2.17 o
   8   3   3      142.35      151.94     15.40 o
   9   3   3      192.34      194.81     22.03 o
  10   3   3        0.67        4.66      5.74 o
  11   3   3        0.26       -3.87      6.99 o
  12   3   3       42.37       40.41     12.49 o
  13   3   3        4.44       19.37     11.07 o
 -13   4   3       11.69      -20.60     17.53 o
 -12   4   3       14.10      -30.74     20.49 o
 -11   4   3       55.14       25.04     20.49 o
 -10   4   3      330.53      351.57     31.69 o
  -9   4   3        0.07      -17.02     11.35 o
  -8   4   3      212.19      206.03     20.19 o
  -7   4   3      360.94      302.08     24.56 o
  -6   4   3       69.95       61.85      5.81 o
  -5   4   3     1875.87     1998.70     42.37 o
  -4   4   3      956.15     1036.99     22.37 o
  -3   4   3     4722.60     4647.92     53.08 o
  -2   4   3     1250.25     1243.09     25.38 o
  -1   4   3      106.55      102.84      9.30 o
   0   4   3      135.86      172.26     10.58 o
   1   4   3     1788.54     1769.53     34.80 o
   2   4   3      109.46       97.32      9.50 o
   3   4   3      339.13      315.45     17.55 o
   4   4   3     1463.03     1502.86     48.74 o
   5   4   3        1.84       -0.60      5.80 o
   6   4   3      206.89      240.02     31.98 o
   7   4   3        1.44       -2.77      6.55 o
   8   4   3       62.69       59.38     14.22 o
   9   4   3      172.73      238.63     24.93 o
  10   4   3        0.57       12.82      7.04 o
  11   4   3       51.85       86.60     22.59 o
  12   4   3       10.72       13.14     11.69 o
  13   4   3       20.45       36.98     17.24 o
 -13   5   3       21.97        3.60      7.79 o
 -12   5   3        1.07      -27.29     18.19 o
 -11   5   3        0.09       -9.04     16.05 o
 -10   5   3       32.73       21.77     15.03 o
  -9   5   3        0.72      -15.25     10.17 o
  -8   5   3        0.21       -4.75     10.06 o
  -7   5   3       36.21       22.78      4.37 o
  -6   5   3      162.38      141.81     11.29 o
  -5   5   3      276.08      292.03     17.31 o
  -4   5   3     1108.94     1301.05     31.20 o
  -3   5   3     8220.85     8115.01     75.30 o
  -2   5   3      126.16      111.03     11.20 o
  -1   5   3     2179.98     2205.23     51.59 o
   0   5   3      144.30      182.97     16.16 o
   1   5   3      276.07      265.45     18.81 o
   2   5   3       80.29      109.35     16.57 o
   3   5   3     1016.99      881.10     35.69 o
   4   5   3      217.35      251.54     25.87 o
   5   5   3      551.21      498.17     38.42 o
   6   5   3      134.98      157.80     21.83 o
   7   5   3      300.29      301.87     33.32 o
   8   5   3        0.07        4.90      9.30 o
   9   5   3       89.32      124.44     25.47 o
  10   5   3       13.17        7.58      6.53 o
  11   5   3      138.95      217.44     35.38 o
  12   5   3       62.67       40.97     42.51 o
 -13   6   3       74.54       71.57     27.75 o
 -12   6   3        3.01       -1.19      5.90 o
 -11   6   3       48.47       58.14     14.17 o
 -10   6   3      669.56      713.24     49.37 o
  -9   6   3      157.25      162.53     21.85 o
  -8   6   3       14.99       10.45      3.75 o
  -7   6   3     1049.13     1125.27     35.30 o
  -6   6   3        8.02       13.49      2.18 o
  -5   6   3       92.87       66.28     11.54 o
  -4   6   3     2877.30     2697.06     55.84 o
  -3   6   3       43.96       59.79     10.79 o
  -2   6   3       34.39       13.21      4.28 o
  -1   6   3      248.17      274.09     19.48 o
   0   6   3     4012.34     4153.34     97.96 o
   1   6   3     2629.96     2454.54     59.47 o
   2   6   3       23.71       27.74      9.59 o
   3   6   3      756.22      746.45     37.15 o
   4   6   3     1246.28     1368.18     53.08 o
   5   6   3      212.91      187.09     23.30 o
   6   6   3     2166.04     2286.88     90.70 o
   7   6   3       79.96       47.17     25.91 o
   8   6   3      291.44      303.95     34.89 o
   9   6   3        4.85        2.32     11.84 o
  10   6   3       40.10       14.21      8.96 o
  11   6   3        0.11       20.62     54.52 o
  12   6   3        1.94       -6.01     60.43 o
 -13   7   3        4.19        6.26     16.18 o
 -12   7   3       30.16       40.77     14.45 o
 -11   7   3       29.97       32.25     10.30 o
 -10   7   3        3.27        0.21      5.66 o
  -9   7   3        3.82        5.14      7.58 o
  -8   7   3       26.60       37.47     14.94 o
  -7   7   3      118.03      125.92     13.72 o
  -6   7   3      218.63      277.91     27.69 o
  -5   7   3       11.95       11.31      3.73 o
  -4   7   3     2314.64     2264.81     55.21 o
  -3   7   3      170.79      205.08     20.67 o
  -2   7   3      647.26      746.86     41.70 o
  -1   7   3      111.16      119.73     13.16 o
   0   7   3     1074.05     1032.37     51.56 o
   1   7   3     1043.50     1069.88     53.15 o
   2   7   3        0.89        3.97      2.28 o
   3   7   3        1.34        9.78      4.91 o
   4   7   3      642.52      700.86     39.83 o
   5   7   3       16.61       22.05      6.54 o
   6   7   3       13.51        6.06      4.75 o
   7   7   3      194.80      191.32     27.85 o
   8   7   3       32.00       26.34     19.34 o
   9   7   3        0.28      -18.46     13.06 o
  10   7   3        0.49       -6.22     10.26 o
  11   7   3        1.31      -38.97     25.98 o
  12   7   3        3.87       -4.07     17.78 o
 -13   8   3        4.09       20.14     15.48 o
 -12   8   3        2.19       17.40     10.69 o
 -11   8   3       31.15       41.48     14.03 o
 -10   8   3       22.78       33.90     13.53 o
  -9   8   3      257.67      317.07     33.02 o
  -8   8   3      390.51      482.68     39.68 o
  -7   8   3      389.28      462.32     36.96 o
  -6   8   3       36.86       73.78     48.50 o
  -5   8   3       14.08       10.53      4.19 o
  -4   8   3       22.77       22.09      6.37 o
  -3   8   3     1547.08     1662.45     62.93 o
  -2   8   3       93.75      100.70     12.34 o
  -1   8   3       10.42        4.33      2.61 o
   0   8   3     3358.10     3202.00     96.10 o
   1   8   3     1656.81     1843.65     73.80 o
   2   8   3     1077.79     1205.66     60.09 o
   3   8   3       35.49       45.15     12.01 o
   4   8   3       45.81       44.42     11.59 o
   5   8   3      102.27      110.32     14.04 o
   6   8   3      279.13      271.70     22.22 o
   7   8   3        2.06        4.26     16.16 o
   8   8   3       98.33       78.64     18.97 o
   9   8   3        2.89       -1.92      3.88 o
  10   8   3       26.44       19.24      6.93 o
  11   8   3        8.33       -5.52     16.98 o
  12   8   3        0.42       -7.31     11.21 o
 -12   9   3       18.77       52.09     20.77 o
 -11   9   3       16.10       33.52     24.09 o
 -10   9   3      112.68      166.78     26.50 o
  -9   9   3      518.22      613.00     47.40 o
  -8   9   3        3.73       24.17     42.95 o
  -7   9   3       20.05       15.17     55.30 o
  -6   9   3      290.22      312.93     53.73 o
  -5   9   3      879.82      858.97     41.02 o
  -4   9   3       32.41       31.46      8.43 o
  -3   9   3     1964.35     2082.19     75.00 o
  -2   9   3        0.31        4.55      3.40 o
  -1   9   3       16.31        7.03      4.25 o
   0   9   3     2148.21     2318.89     86.01 o
   1   9   3      178.11      174.11     23.68 o
   2   9   3       11.20        8.76      4.06 o
   3   9   3       35.57       41.35     17.18 o
   4   9   3      261.27      265.03     29.67 o
   5   9   3       46.03       47.87      9.80 o
   6   9   3      300.39      357.91     32.09 o
   7   9   3      456.63      483.11     31.48 o
   8   9   3       11.78       12.81     15.88 o
   9   9   3        0.02        9.13     19.06 o
  10   9   3        0.71        2.97     23.07 o
  11   9   3        0.35       15.42     11.43 o
 -12  10   3        2.73       30.63     36.49 o
 -11  10   3        0.22      104.90     29.54 o
 -10  10   3        3.03       35.57     45.57 o
  -9  10   3      104.98      168.63     56.14 o
  -8  10   3      202.94      170.43     43.09 o
  -7  10   3      226.58      249.71     52.52 o
  -6  10   3      169.86      201.88     45.74 o
  -5  10   3     1858.09     1755.89     92.01 o
  -4  10   3       11.54       16.07      5.27 o
  -3  10   3     1153.39     1158.78     60.01 o
  -2  10   3       36.60       32.27      9.27 o
  -1  10   3     1500.93     1626.45     75.81 o
   0  10   3       24.96       34.68     11.10 o
   1  10   3       13.75        3.89      3.00 o
   2  10   3       55.47       64.50     14.50 o
   3  10   3      423.71      414.65     39.46 o
   4  10   3       16.98       15.93      2.77 o
   5  10   3      342.71      319.95     34.69 o
   6  10   3       30.09       33.90     11.32 o
   7  10   3      118.34      159.49     18.61 o
   8  10   3        7.77        6.69      8.05 o
   9  10   3       87.60      131.40     40.32 o
  10  10   3       23.48       40.20     37.42 o
  11  10   3        0.01        1.76     33.00 o
 -11  11   3       27.01       15.95      9.29 o
 -10  11   3       82.75       73.46     27.88 o
  -9  11   3        1.03      -14.18     11.93 o
  -8  11   3        5.64        0.12     12.86 o
  -7  11   3      114.23      103.78     35.51 o
  -6  11   3      950.72      993.82    105.32 o
  -5  11   3        1.94       14.30     14.15 o
  -4  11   3     1398.74     1367.13    117.62 o
  -3  11   3      317.57      348.36     35.22 o
  -2  11   3      343.82      306.81     33.90 o
  -1  11   3     2642.31     2714.11    102.49 o
   0  11   3      604.33      635.77     49.95 o
   1  11   3       37.65       34.56     11.26 o
   2  11   3     1718.41     1730.18     83.36 o
   3  11   3        3.77        9.43      5.07 o
   4  11   3        0.34        5.15      3.07 o
   5  11   3        1.42       -1.06      3.21 o
   6  11   3       17.59       21.03      8.10 o
   7  11   3       12.27        4.22      4.98 o
   8  11   3      439.75      599.64     80.22 o
   9  11   3        1.09        6.72     28.91 o
  10  11   3       12.12       17.92     24.78 o
  11  11   3       78.05      152.35     48.63 o
 -11  12   3        5.28       -2.71     14.17 o
 -10  12   3        1.81       -8.09     17.81 o
  -9  12   3      102.05      112.84     39.98 o
  -8  12   3       28.04       34.05     22.26 o
  -7  12   3      124.11      143.89     41.09 o
  -6  12   3      308.51      282.04     58.45 o
  -5  12   3     1084.80     1116.48    113.00 o
  -4  12   3     1150.55     1181.51     65.72 o
  -3  12   3      259.46      266.89     32.76 o
  -2  12   3      738.78      788.25     57.65 o
  -1  12   3       43.47       24.61     18.89 o
   0  12   3      111.35      110.97     20.81 o
   1  12   3       52.00       55.47     14.73 o
   2  12   3      289.00      302.71     37.45 o
   3  12   3      220.63      244.44     33.01 o
   4  12   3      153.11      167.88     27.43 o
   5  12   3       51.34       65.60     16.48 o
   6  12   3      442.42      523.08     48.29 o
   7  12   3        0.76        2.77     12.37 o
   8  12   3       98.04      107.64     27.14 o
   9  12   3       45.53       40.97     23.02 o
  10  12   3       38.37       54.74     38.64 o
 -10  13   3        0.00       -8.91     18.98 o
  -9  13   3        5.80        7.99     13.52 o
  -8  13   3       80.85       92.51     34.90 o
  -7  13   3       99.63      124.18     41.35 o
  -6  13   3       36.75       43.00     19.84 o
  -5  13   3       62.41       20.19     15.64 o
  -4  13   3      312.36      305.60     34.77 o
  -3  13   3      250.26      232.68     31.94 o
  -2  13   3       91.42       94.14     20.69 o
  -1  13   3       59.87       50.48     16.34 o
   0  13   3      239.92      196.97     29.40 o
   1  13   3      676.69      666.95     56.42 o
   2  13   3      107.46      104.83     22.84 o
   3  13   3      111.54      108.28     21.89 o
   4  13   3        1.37        1.05      9.85 o
   5  13   3      118.67      132.63     24.78 o
   6  13   3      247.20      240.43     34.43 o
   7  13   3      150.66      193.13     36.45 o
   8  13   3       44.39       48.02     18.95 o
   9  13   3       24.95       29.86     13.07 o
  10  13   3        9.38        5.20      6.92 o
 -10  14   3        6.76       11.41     12.38 o
  -9  14   3        3.07       -1.99      5.27 o
  -8  14   3       33.59       18.58     19.98 o
  -7  14   3        7.49       -1.62     10.31 o
  -6  14   3      130.10      109.32     39.29 o
  -5  14   3      148.76      160.88     45.87 o
  -4  14   3       40.06       46.00     13.11 o
  -3  14   3       42.61       31.19     11.80 o
  -2  14   3       11.26       10.77     10.06 o
  -1  14   3      821.49      796.56     63.19 o
   0  14   3       88.91      114.46     23.38 o
   1  14   3     1249.07     1222.21     79.86 o
   2  14   3     2289.67     2311.14    109.64 o
   3  14   3      177.18      196.30     31.58 o
   4  14   3        2.60        2.22      7.25 o
   5  14   3        4.30        4.55      6.89 o
   6  14   3       31.50       34.36     23.27 o
   7  14   3        5.51       12.24     10.13 o
   8  14   3       56.04       56.75     21.85 o
   9  14   3       60.59       41.25     18.06 o
  -9  15   3       54.83       86.73     42.86 o
  -8  15   3       20.88        6.63      9.45 o
  -7  15   3        7.79        0.41      7.14 o
  -6  15   3        7.34       -0.21     11.06 o
  -5  15   3       18.99       14.91     18.41 o
  -4  15   3        1.05       -3.12      8.17 o
  -3  15   3     1135.75     1063.04     74.12 o
  -2  15   3      514.48      454.63     48.98 o
  -1  15   3        8.25        6.29      5.17 o
   0  15   3       20.94       25.66     10.47 o
   1  15   3      426.59      459.92     50.27 o
   2  15   3      155.80      140.79     27.91 o
   3  15   3      540.44      593.17     58.43 o
   4  15   3       21.79       19.93     10.16 o
   5  15   3       12.19        3.93      6.65 o
   6  15   3       26.61       46.53     26.87 o
   7  15   3       26.44       42.33     19.79 o
   8  15   3       11.98        1.08      6.45 o
  -8  16   3       78.68       99.20     37.30 o
  -7  16   3       35.42       56.27     34.29 o
  -6  16   3        0.16        5.53     14.91 o
  -5  16   3        0.07       -0.22     13.37 o
  -4  16   3       28.69       37.74     21.79 o
  -3  16   3       51.93       34.00     13.16 o
  -2  16   3      302.30      312.77     42.77 o
  -1  16   3       29.63       18.04      4.40 o
   0  16   3       55.86       52.94     19.19 o
   1  16   3      385.48      387.38     48.64 o
   2  16   3      138.87      150.43     30.04 o
   3  16   3       50.42       32.80     16.55 o
   4  16   3      698.36      709.85     75.11 o
   5  16   3        0.21       12.23      8.26 o
   6  16   3      250.14      306.13     72.31 o
   7  16   3      146.38      194.75     59.83 o
   8  16   3       26.16       48.43     21.24 o
  -8  17   3       34.88       38.26     21.86 o
  -7  17   3       14.66       13.61      7.04 o
  -6  17   3      297.73      365.62     77.52 o
  -5  17   3        0.31      -13.63     21.68 o
  -4  17   3      189.90      251.33     62.85 o
  -3  17   3        8.35        5.10      7.72 o
  -2  17   3       52.33       73.61     21.69 o
  -1  17   3       35.39       22.94     12.54 o
   0  17   3      258.93      290.72     43.72 o
   1  17   3        9.97       12.16      8.41 o
   2  17   3      343.21      353.60     48.75 o
   3  17   3      103.25      114.68     28.39 o
   4  17   3      115.36      136.63     30.52 o
   5  17   3        0.43       10.24     17.55 o
   6  17   3        3.32       16.53     21.28 o
   7  17   3       90.59      179.27     57.57 o
  -6  18   3        0.46       15.34     14.51 o
  -5  18   3       54.08       39.48     27.71 o
  -4  18   3        1.00        2.65      3.28 o
  -3  18   3       21.70       32.17     13.62 o
  -2  18   3       70.85       76.95     23.15 o
  -1  18   3       90.56       82.72     24.42 o
   0  18   3      120.34      105.73     26.60 o
   1  18   3        0.22        2.54      2.29 o
   2  18   3        1.98        0.71      4.59 o
   3  18   3        0.43        4.30      6.45 o
   4  18   3        4.82       11.97     19.33 o
   5  18   3       18.20       19.88     24.80 o
   6  18   3        0.06       33.47     31.53 o
  -5  19   3       23.49       36.89     24.71 o
  -4  19   3        1.21      -15.16     20.93 o
  -3  19   3        0.07       -3.43      5.49 o
  -2  19   3       66.70       90.54     26.27 o
  -1  19   3        3.39       -4.82      7.32 o
   0  19   3       16.27        0.74      8.83 o
   1  19   3       52.14       39.73     18.37 o
   2  19   3       33.85       17.73      9.22 o
   3  19   3        5.18       10.51      8.81 o
   4  19   3        6.14       17.87     18.19 o
  -3  20   3       39.64       50.11     30.10 o
  -2  20   3        4.40        9.62     16.68 o
  -1  20   3      108.10       84.75     25.96 o
   0  20   3       10.88       10.48      8.94 o
   1  20   3       33.13       38.03     18.12 o
   2  20   3       35.46       40.36     18.69 o
 -14   0   4        0.84       -1.00     13.02 o
 -12   0   4       18.62       36.88     15.46 o
 -10   0   4      201.50      196.32     30.53 o
  -8   0   4     1470.69     1576.22     64.53 o
  -6   0   4      850.41      667.97    139.39 o
  -4   0   4     2226.70     2230.65     45.46 o
  -2   0   4     4175.57     4169.26    167.18 o
   0   0   4     2377.05     2424.17     66.83 o
   2   0   4     2131.62     1964.02     64.74 o
   4   0   4     3336.36     3403.09     72.19 o
   6   0   4     2792.31     2856.90     81.98 o
   8   0   4      691.99      774.63     48.39 o
  10   0   4       85.12       85.40     27.65 o
  12   0   4        0.49      -20.76     19.96 o
 -13   1   4        7.40       -0.32      5.15 o
 -12   1   4      214.23      225.80     26.97 o
 -11   1   4       65.19       74.66     15.67 o
 -10   1   4      284.39      328.86     29.33 o
  -9   1   4     1445.79     1567.72     47.65 o
  -8   1   4       14.30       10.87      2.68 o
  -7   1   4     1084.78     1115.60     40.02 o
  -6   1   4      450.89      385.32     18.46 o
  -5   1   4      233.65      254.12     10.77 o
  -4   1   4     2586.66     2549.53     44.65 o
  -3   1   4      175.32      228.73     10.92 o
  -2   1   4     2160.38     2090.67     31.76 o
  -1   1   4        4.30        3.86      1.60 o
   0   1   4      899.13      888.70     17.49 o
   1   1   4      666.08      611.66     24.76 o
   2   1   4     4277.52     4002.44     61.00 o
   3   1   4     3448.04     3436.74    107.95 o
   4   1   4        4.42        8.24      3.06 o
   5   1   4     7204.57     7308.60    105.14 o
   6   1   4       77.11       71.23      9.29 o
   7   1   4      353.58      378.76     22.51 o
   8   1   4        6.16       -4.13      9.62 o
   9   1   4      195.39      177.39     16.86 o
  10   1   4        3.02        7.20      2.61 o
  11   1   4        1.05       -5.59      9.59 o
  12   1   4       12.04       19.10     14.12 o
  13   1   4        2.39       13.46      8.63 o
 -13   2   4       93.57       84.30     19.04 o
 -12   2   4      124.63      135.37     28.77 o
 -11   2   4      350.29      397.23     47.78 o
 -10   2   4      192.98      226.04     24.17 o
  -9   2   4       15.22       12.98      4.75 o
  -8   2   4      205.45      215.49     13.06 o
  -7   2   4        4.75        2.75      1.22 o
  -6   2   4        3.39        1.68      1.97 o
  -5   2   4      364.14      383.56     13.56 o
  -4   2   4      944.42      907.89     22.06 o
  -3   2   4      215.85      219.17      9.54 o
  -2   2   4      495.22      500.13     15.37 o
  -1   2   4     1304.99     1239.63     30.92 o
   0   2   4       25.79       49.46      4.82 o
   1   2   4     2457.44     2528.38     42.38 o
   2   2   4       42.14       38.35      4.59 o
   3   2   4       25.87       20.52      3.19 o
   4   2   4      124.31      153.80     15.97 o
   5   2   4      378.89      401.90     22.14 o
   6   2   4      284.64      286.86     20.13 o
   7   2   4      261.76      294.70     21.06 o
   8   2   4      345.50      345.71     21.29 o
   9   2   4       11.81        8.57      5.12 o
  10   2   4        0.98       -3.59      3.14 o
  11   2   4       21.51        4.79      6.01 o
  12   2   4        0.37        7.77      9.62 o
 -13   3   4        2.78      -31.15     20.77 o
 -12   3   4       17.86       13.53     16.47 o
 -11   3   4       22.06        9.90     17.98 o
 -10   3   4      130.98      136.75     22.07 o
  -9   3   4       40.97        5.43     15.53 o
  -8   3   4      332.46      298.37     14.13 o
  -7   3   4      351.61      306.71     14.96 o
  -6   3   4      355.11      378.58     13.93 o
  -5   3   4     1819.29     2154.12     45.01 o
  -4   3   4      953.94     1013.49     25.01 o
  -3   3   4     2176.38     2332.31     36.85 o
  -2   3   4     1885.70     1846.31     33.81 o
  -1   3   4       44.17       47.43      5.65 o
   0   3   4      407.82      431.14     14.49 o
   1   3   4     3228.96     3237.98     38.06 o
   2   3   4      347.55      303.50     19.93 o
   3   3   4     3048.77     3154.20     56.27 o
   4   3   4        8.33        1.79      1.94 o
   5   3   4      107.92       84.15     10.23 o
   6   3   4      447.10      442.15     25.54 o
   7   3   4       66.45       70.49     12.05 o
   8   3   4      260.94      247.13     20.53 o
   9   3   4       18.69       13.60      5.01 o
  10   3   4       24.27        4.62      5.64 o
  11   3   4        0.01       -9.62      8.03 o
  12   3   4        1.27       17.98     10.11 o
 -13   4   4       10.97      -24.78     19.61 o
 -12   4   4       21.00       -6.33     17.77 o
 -11   4   4       59.26       25.63      7.50 o
 -10   4   4     1072.55     1206.38     61.61 o
  -9   4   4      265.09      251.10     25.18 o
  -8   4   4      180.99      166.51     15.59 o
  -7   4   4       71.70       66.63      6.51 o
  -6   4   4        5.12        5.02      2.23 o
  -5   4   4      659.47      657.05     25.83 o
  -4   4   4     2802.78     3257.74     58.13 o
  -3   4   4     1482.26     1461.62     33.94 o
  -2   4   4      477.57      484.92     19.73 o
  -1   4   4     3958.00     3977.83     83.90 o
   0   4   4     1032.36     1074.89     31.24 o
   1   4   4      272.44      305.85     18.84 o
   2   4   4       38.92       40.03      7.01 o
   3   4   4     2151.21     2233.20     49.35 o
   4   4   4      467.87      462.08     23.74 o
   5   4   4       12.27        6.36      5.75 o
   6   4   4        0.31      -11.23      7.48 o
   7   4   4      515.68      622.32     66.20 o
   8   4   4       94.41       88.15     18.15 o
   9   4   4       13.58        5.22      5.79 o
  10   4   4       42.52       37.80     13.22 o
  11   4   4        3.28        0.50      6.57 o
  12   4   4        0.01       13.95     21.11 o
 -13   5   4        7.88      -18.98     14.79 o
 -12   5   4       53.08       46.43     11.85 o
 -11   5   4       50.71       44.78     10.42 o
 -10   5   4      291.97      364.90     34.36 o
  -9   5   4      368.40      368.24     32.40 o
  -8   5   4      198.68      194.69     21.83 o
  -7   5   4       39.84       53.81     10.68 o
  -6   5   4     2179.81     2015.17    119.27 o
  -5   5   4      186.64      232.22     13.72 o
  -4   5   4     9378.14     9431.89     95.27 o
  -3   5   4        0.02        4.62      3.06 o
  -2   5   4     5640.49     5802.20     69.34 o
  -1   5   4       10.91        9.41      3.24 o
   0   5   4      136.69      136.75     12.59 o
   1   5   4      293.43      287.47     23.96 o
   2   5   4      154.54      114.38     17.57 o
   3   5   4       63.04       78.99     11.58 o
   4   5   4     1855.07     1718.57     72.35 o
   5   5   4      194.53      194.60     24.38 o
   6   5   4        1.18       -8.00     13.08 o
   7   5   4       50.85       25.27     23.62 o
   8   5   4       38.59       29.98      4.95 o
   9   5   4      142.63      175.34     34.87 o
  10   5   4       66.38       76.62     19.60 o
  11   5   4        0.00       14.73     54.91 o
  12   5   4        2.06        2.84     65.43 o
 -13   6   4       89.95       79.56     24.15 o
 -12   6   4        8.89        1.23     10.29 o
 -11   6   4       93.35      112.34     20.25 o
 -10   6   4       10.99       14.85      8.95 o
  -9   6   4        4.80        7.67      5.30 o
  -8   6   4      189.43      188.31     22.51 o
  -7   6   4       55.41       53.54      7.86 o
  -6   6   4       80.49       81.28     11.68 o
  -5   6   4        8.61        6.25      2.14 o
  -4   6   4        2.48        1.52      1.44 o
  -3   6   4      360.52      372.21     20.80 o
  -2   6   4     2356.78     2601.21     64.91 o
  -1   6   4     3499.35     3739.87     77.10 o
   0   6   4     2152.83     2119.43     46.58 o
   1   6   4      230.69      224.18     22.39 o
   2   6   4       83.82       76.19     20.50 o
   3   6   4      381.81      378.78     33.55 o
   4   6   4      340.15      406.19     35.70 o
   5   6   4      129.26      113.86     19.02 o
   6   6   4      911.34      983.19     61.41 o
   7   6   4      253.67      266.06     32.35 o
   8   6   4        2.75       -6.73     11.53 o
   9   6   4        7.59      -18.59     23.56 o
  10   6   4       16.97       17.26      6.62 o
  11   6   4       13.96        4.13      5.29 o
  12   6   4       23.20       -1.77     13.79 o
 -13   7   4        0.49        1.73     10.74 o
 -12   7   4       15.48        3.85      8.51 o
 -11   7   4       13.10       17.64      7.01 o
 -10   7   4      171.43      191.87     26.32 o
  -9   7   4      224.29      221.70     26.72 o
  -8   7   4      305.75      329.80     31.07 o
  -7   7   4        3.20        3.96      3.81 o
  -6   7   4       62.98       65.18     15.99 o
  -5   7   4       34.78       25.71      5.76 o
  -4   7   4      130.68      164.69     14.28 o
  -3   7   4     1335.50     1408.16     48.33 o
  -2   7   4      337.84      323.95     23.74 o
  -1   7   4       95.53       69.76     21.82 o
   0   7   4      200.49      182.41     22.81 o
   1   7   4     3314.58     3362.13    101.92 o
   2   7   4      367.26      324.54     45.70 o
   3   7   4       15.60       22.87     37.69 o
   4   7   4       10.28       13.35     20.96 o
   5   7   4      391.83      447.44     40.62 o
   6   7   4       20.89        8.48      5.76 o
   7   7   4      336.48      363.07     39.44 o
   8   7   4       84.34       87.37     19.09 o
   9   7   4       51.24       34.47     22.71 o
  10   7   4        1.01      -17.13     11.42 o
  11   7   4        0.97      -26.35     26.17 o
  12   7   4        0.46      -35.15     23.43 o
 -12   8   4       15.01       20.11      7.97 o
 -11   8   4       49.27       65.90     17.09 o
 -10   8   4       51.17       55.77     14.63 o
  -9   8   4       42.37       34.45     12.37 o
  -8   8   4        8.08       11.48     14.44 o
  -7   8   4       22.82       35.56      8.96 o
  -6   8   4      172.77      172.80     12.42 o
  -5   8   4      133.46      157.42     13.92 o
  -4   8   4     1404.21     1333.11     47.40 o
  -3   8   4      102.87       99.11     15.94 o
  -2   8   4       32.89       27.00      9.35 o
  -1   8   4      153.72      176.23     34.77 o
   0   8   4      408.21      417.16     51.99 o
   1   8   4      322.36      348.28     33.47 o
   2   8   4      104.11       96.65     16.92 o
   3   8   4        1.95        5.22      3.09 o
   4   8   4      119.13      154.93     33.21 o
   5   8   4        1.80       13.10     19.68 o
   6   8   4        5.35        7.64     17.27 o
   7   8   4        7.07        9.77      6.12 o
   8   8   4        0.13       -7.70      8.43 o
   9   8   4        3.77        1.41      5.26 o
  10   8   4       33.41        6.30      6.47 o
  11   8   4        5.68       -1.78      3.31 o
 -12   9   4        0.12       24.81     21.87 o
 -11   9   4      107.74      188.90     28.12 o
 -10   9   4       11.54       27.20     30.29 o
  -9   9   4      172.59      181.41     34.30 o
  -8   9   4       17.33       25.64     34.53 o
  -7   9   4        0.36        5.53      6.41 o
  -6   9   4      650.36      740.56     52.83 o
  -5   9   4        3.85        0.84      3.90 o
  -4   9   4      977.66      992.97     51.81 o
  -3   9   4       28.30       25.00     11.91 o
  -2   9   4      798.09      808.68     78.63 o
  -1   9   4      183.86      209.43     39.64 o
   0   9   4      175.83      171.19     33.94 o
   1   9   4     1773.98     1884.89    114.17 o
   2   9   4      821.36      837.62     54.73 o
   3   9   4      258.56      259.06     25.89 o
   4   9   4       20.41       19.35      6.65 o
   5   9   4      129.74      159.71     27.55 o
   6   9   4        1.84        6.67      6.57 o
   7   9   4       50.37       56.39     11.83 o
   8   9   4       38.25       31.30     11.08 o
   9   9   4        0.99       -7.09      8.24 o
  10   9   4       25.16       34.78     18.57 o
  11   9   4        6.92        6.27      3.57 o
 -12  10   4        0.71       28.37     34.49 o
 -11  10   4       85.04      157.18     56.26 o
 -10  10   4        0.70       12.42     28.61 o
  -9  10   4       18.45       12.95     44.67 o
  -8  10   4      560.81      629.49     60.21 o
  -7  10   4       21.98       15.00      4.69 o
  -6  10   4       66.55       55.84     23.10 o
  -5  10   4      460.87      405.87     35.50 o
  -4  10   4       35.05       28.87     10.93 o
  -3  10   4      119.91      100.41     30.52 o
  -2  10   4      876.78      853.62     84.59 o
  -1  10   4      286.80      272.32     46.96 o
   0  10   4       14.40       12.29     10.25 o
   1  10   4      618.32      671.23     50.85 o
   2  10   4      804.48      833.73     56.72 o
   3  10   4      118.97      139.13     23.52 o
   4  10   4       25.92       22.98      6.18 o
   5  10   4       12.73       16.72      9.23 o
   6  10   4        1.99        2.66      2.78 o
   7  10   4       13.10       15.29      7.82 o
   8  10   4        0.22       12.13     32.44 o
   9  10   4       39.95       53.37     18.66 o
  10  10   4        0.43       23.13     32.17 o
  11  10   4        8.56        7.09     14.59 o
 -11  11   4       11.16       55.47     65.97 o
 -10  11   4       79.54      107.84     39.47 o
  -9  11   4      240.98      256.69     59.54 o
  -8  11   4      161.71      151.84     45.70 o
  -7  11   4      151.95      187.01     27.81 o
  -6  11   4      298.19      297.92     57.54 o
  -5  11   4      442.38      378.53     62.77 o
  -4  11   4      600.00      576.44     78.37 o
  -3  11   4      394.59      408.23     62.42 o
  -2  11   4       46.59       47.62     18.69 o
  -1  11   4     3013.05     3067.20    109.73 o
   0  11   4      136.70      131.37     24.35 o
   1  11   4     1881.03     1906.68     89.55 o
   2  11   4      160.25      152.76     25.52 o
   3  11   4      108.44      113.27     22.14 o
   4  11   4       25.48       31.30      9.19 o
   5  11   4     1067.58     1185.10     61.86 o
   6  11   4       25.96       37.13     14.68 o
   7  11   4      117.73      162.11     26.52 o
   8  11   4        5.89       17.56     40.74 o
   9  11   4        0.24       41.25     40.49 o
  10  11   4       18.86       43.93     33.18 o
 -11  12   4        0.03       -0.29     16.80 o
 -10  12   4       17.79       29.76     20.73 o
  -9  12   4       32.08        7.22     11.82 o
  -8  12   4        7.35        1.46     11.94 o
  -7  12   4      124.64      119.42     39.55 o
  -6  12   4      489.11      420.16     70.84 o
  -5  12   4      662.93      643.21     88.01 o
  -4  12   4     1000.67      941.62    103.57 o
  -3  12   4      616.15      648.58     82.19 o
  -2  12   4       35.69        0.79     17.22 o
  -1  12   4       43.45       27.34     22.64 o
   0  12   4       14.62       20.32      6.90 o
   1  12   4       25.03       37.84     12.94 o
   2  12   4       12.06       19.51      9.12 o
   3  12   4      450.43      450.80     45.81 o
   4  12   4      525.32      552.00     51.02 o
   5  12   4      831.82      919.53     55.89 o
   6  12   4       38.06       40.65     11.78 o
   7  12   4        5.14        4.53     12.32 o
   8  12   4      117.24      118.15     38.70 o
   9  12   4       15.28       31.87     22.29 o
  10  12   4       44.03       72.84     50.64 o
 -10  13   4       54.25       44.46     25.11 o
  -9  13   4        0.31        6.52     10.51 o
  -8  13   4       71.75       48.06     24.49 o
  -7  13   4       31.70       25.61      9.22 o
  -6  13   4       56.90       34.20     18.64 o
  -5  13   4      125.09      118.14     39.26 o
  -4  13   4      546.80      494.96     78.18 o
  -3  13   4      231.65      225.72     50.98 o
  -2  13   4      423.14      381.70     41.02 o
  -1  13   4      635.80      627.46     54.16 o
   0  13   4     1599.40     1602.07     87.84 o
   1  13   4       32.49       21.71      5.27 o
   2  13   4      239.21      221.18     33.79 o
   3  13   4        0.00       -3.06      8.63 o
   4  13   4       97.35      103.43     22.20 o
   5  13   4       48.87       35.66     10.38 o
   6  13   4       69.79       94.47     18.63 o
   7  13   4        9.34        3.30      7.63 o
   8  13   4       10.73        2.83     10.50 o
   9  13   4       16.26       14.45     14.77 o
 -10  14   4        2.65       -4.22     18.83 o
  -9  14   4        0.46        2.34      3.62 o
  -8  14   4      183.63      205.90     56.29 o
  -7  14   4       64.19       69.39     34.06 o
  -6  14   4       72.54       53.75     26.77 o
  -5  14   4       45.00       45.75     21.51 o
  -4  14   4       31.09       27.99     15.16 o
  -3  14   4        0.21      -14.56     22.18 o
  -2  14   4       56.89       42.84     12.23 o
  -1  14   4      642.43      662.62     58.18 o
   0  14   4      185.90      174.48     29.72 o
   1  14   4        1.77       -6.99     12.98 o
   2  14   4      106.44      108.92     22.27 o
   3  14   4       24.57       12.80      9.46 o
   4  14   4      121.65      103.44     23.31 o
   5  14   4       23.50       18.19      2.75 o
   6  14   4      239.06      255.73     42.58 o
   7  14   4       41.75       42.87     22.85 o
   8  14   4       10.07       -3.01     11.66 o
   9  14   4       11.04        3.48      9.98 o
  -9  15   4       18.41       27.11     21.60 o
  -8  15   4        7.63       13.62     12.83 o
  -7  15   4       99.18      187.66     55.41 o
  -6  15   4       79.52       75.69     33.95 o
  -5  15   4       78.95       72.27     33.05 o
  -4  15   4      538.33      550.64     86.24 o
  -3  15   4        0.02      -10.03     17.63 o
  -2  15   4       76.87       70.50     17.56 o
  -1  15   4       94.58       77.88     19.29 o
   0  15   4       62.96       55.01     17.32 o
   1  15   4      649.98      602.80     59.78 o
   2  15   4      221.83      235.26     36.85 o
   3  15   4        0.08        3.30      9.61 o
   4  15   4       19.73       14.26     17.54 o
   5  15   4        3.19        1.21     13.73 o
   6  15   4      184.95      196.68     39.22 o
   7  15   4       95.42      132.92     46.79 o
   8  15   4        3.64       13.42     16.74 o
  -8  16   4        7.27       24.90     23.49 o
  -7  16   4       48.04       13.41     18.54 o
  -6  16   4        0.07       13.57     15.68 o
  -5  16   4      145.35      145.42     50.08 o
  -4  16   4       65.48       61.59     31.26 o
  -3  16   4      120.95      115.88     40.33 o
  -2  16   4       71.55       58.26     16.53 o
  -1  16   4       67.56       64.43     19.84 o
   0  16   4       22.66       26.28     13.43 o
   1  16   4       51.94       41.10     16.94 o
   2  16   4        2.36        6.72      9.73 o
   3  16   4      353.45      378.43     49.74 o
   4  16   4       76.97       66.63     20.15 o
   5  16   4       50.49       56.01     20.86 o
   6  16   4       17.15       28.60     16.76 o
   7  16   4        3.00        1.32     12.61 o
  -7  17   4      102.42       78.38     34.91 o
  -6  17   4       21.57       31.89     22.32 o
  -5  17   4       52.17       99.57     39.94 o
  -4  17   4        6.95       -0.50      7.09 o
  -3  17   4        0.02       -5.43     11.13 o
  -2  17   4       39.59       54.80     18.31 o
  -1  17   4      293.20      261.04     41.89 o
   0  17   4       10.63       22.19     13.21 o
   1  17   4       39.82       50.25     19.09 o
   2  17   4       26.51       38.93     17.27 o
   3  17   4        2.61       20.10     14.78 o
   4  17   4       23.06       42.77     20.47 o
   5  17   4      145.16      232.79     60.92 o
   6  17   4        4.13        6.60     13.83 o
  -6  18   4       16.18       10.77     17.01 o
  -5  18   4        9.06       10.53     14.33 o
  -4  18   4        4.87       -1.67     11.20 o
  -3  18   4        1.53      -13.50     20.93 o
  -2  18   4        6.40       -0.09      7.44 o
  -1  18   4       14.83       26.03     14.98 o
   0  18   4       23.47       31.48     16.80 o
   1  18   4      163.58      175.66     35.75 o
   2  18   4       37.98       17.27     11.33 o
   3  18   4       63.84       60.57     20.69 o
   4  18   4       17.74       13.88     18.15 o
   5  18   4        4.41        6.54     12.00 o
  -4  19   4        5.65       -0.70     10.31 o
  -3  19   4        0.24       -3.99      8.16 o
  -2  19   4       32.71       33.50     13.38 o
  -1  19   4        0.82       -1.63      8.03 o
   0  19   4       43.80       31.28     16.60 o
   1  19   4      177.34      128.77     31.56 o
   2  19   4      138.06      120.91     31.52 o
   3  19   4        0.42        0.43      3.63 o
   4  19   4        3.87      -36.74     28.34 o
  -2  20   4       45.33       38.31     26.62 o
  -1  20   4       37.10       30.29     13.16 o
   0  20   4        4.28        5.31     20.88 o
   1  20   4       43.14       32.35     16.03 o
 -13   0   5       35.65       21.65      9.32 o
 -11   0   5     1930.02     2092.75    112.83 o
  -9   0   5     3737.85     3947.01    119.86 o
  -7   0   5      688.17      686.27     41.06 o
  -5   0   5        2.01       -0.22      2.37 o
  -3   0   5    19380.45    19089.52    204.78 o
  -1   0   5     1195.97     1178.09     50.12 o
   1   0   5      355.67      319.55     39.96 o
   3   0   5      973.86      989.12     76.70 o
   5   0   5      164.86      197.26     18.61 o
   7   0   5       69.44       65.76     18.88 o
   9   0   5       30.70       26.96      7.54 o
 -13   1   5        0.11        2.03      3.66 o
 -12   1   5      342.55      370.49     34.93 o
 -11   1   5        0.53        2.74      5.31 o
 -10   1   5       24.33       15.52      4.65 o
  -9   1   5       21.28       17.11      6.40 o
  -8   1   5      203.84      180.71     12.46 o
  -7   1   5      309.70      255.99     23.56 o
  -6   1   5      413.59      345.46     33.46 o
  -5   1   5     2675.52     2419.50    125.42 o
  -4   1   5      308.08      304.29     15.39 o
  -3   1   5      930.76      863.10     21.51 o
  -2   1   5       63.43       60.49      5.47 o
  -1   1   5      343.52      310.21     15.12 o
   0   1   5      840.26      819.73     20.37 o
   1   1   5     2538.64     2638.48     59.09 o
   2   1   5       26.68       28.19      4.24 o
   3   1   5      381.98      357.75     31.93 o
   4   1   5       86.53       95.65     10.42 o
   5   1   5        6.06        8.47      5.83 o
   6   1   5      459.89      478.37     23.41 o
   7   1   5      666.41      656.75     29.73 o
   8   1   5      783.99      836.54     35.82 o
   9   1   5       58.19       37.39     13.42 o
  10   1   5        5.52       -3.20      4.62 o
  11   1   5       58.67       56.07     27.04 o
  12   1   5        0.00       -0.14      9.49 o
 -13   2   5       70.91       39.70     19.31 o
 -12   2   5       21.56        2.18     10.94 o
 -11   2   5       25.14       11.28     10.32 o
 -10   2   5        8.93       10.95      6.99 o
  -9   2   5        6.09        5.01      6.42 o
  -8   2   5      210.57      204.21     13.82 o
  -7   2   5       89.46       67.82      6.94 o
  -6   2   5     1389.16     1290.30     31.32 o
  -5   2   5      133.93      121.99      8.61 o
  -4   2   5     1047.54     1055.15     28.38 o
  -3   2   5     3103.16     3372.53     48.38 o
  -2   2   5      584.49      676.10     18.83 o
  -1   2   5     1515.76     1577.63     42.41 o
   0   2   5     1290.04     1373.64     27.31 o
   1   2   5       13.92       11.83      3.95 o
   2   2   5     2035.71     2133.23     40.52 o
   3   2   5      135.37      111.84      9.83 o
   4   2   5        1.60        1.19      2.53 o
   5   2   5     1775.57     1886.93     47.22 o
   6   2   5      467.02      513.56     23.01 o
   7   2   5       67.41       57.09      7.15 o
   8   2   5     1251.17     1400.55     44.03 o
   9   2   5       25.90       24.59      6.18 o
  10   2   5        0.02        0.74      3.17 o
  11   2   5        1.36       -5.42     10.45 o
  12   2   5       36.07       52.35     30.88 o
 -13   3   5        2.43       -3.70     14.71 o
 -12   3   5        6.28      -12.62     14.81 o
 -11   3   5        3.59      -23.31     18.70 o
 -10   3   5       74.69       55.27     15.99 o
  -9   3   5      272.72      268.91     26.06 o
  -8   3   5       42.91       31.70      4.67 o
  -7   3   5       35.72       37.83      4.49 o
  -6   3   5       24.03       20.50      3.38 o
  -5   3   5      446.61      525.93     21.57 o
  -4   3   5       11.68        7.44      1.50 o
  -3   3   5     2866.91     2811.52     46.37 o
  -2   3   5     2121.44     2319.89     42.95 o
  -1   3   5     2328.16     2384.25     46.26 o
   0   3   5     1498.09     1477.22     32.73 o
   1   3   5     1369.33     1412.49     32.42 o
   2   3   5      876.34      836.29     22.25 o
   3   3   5      775.22      761.33     28.42 o
   4   3   5       73.88       75.22      9.17 o
   5   3   5     1018.60     1050.88     48.76 o
   6   3   5      143.13      140.88     17.81 o
   7   3   5       27.25       20.57      5.72 o
   8   3   5       19.67       14.25      7.34 o
   9   3   5        0.32       -4.71      4.55 o
  10   3   5        0.02        1.40      5.93 o
  11   3   5       20.10       26.25     19.24 o
  12   3   5        1.44        3.07     12.56 o
 -13   4   5        8.41      -17.67     11.78 o
 -12   4   5      103.27       89.65     17.67 o
 -11   4   5      319.91      367.49     38.32 o
 -10   4   5       45.00       25.94      9.61 o
  -9   4   5       17.19       14.74     10.81 o
  -8   4   5       14.06       10.70      3.12 o
  -7   4   5      112.26      107.71      8.87 o
  -6   4   5      182.89      204.07     15.91 o
  -5   4   5       17.72       22.31      6.78 o
  -4   4   5      242.37      172.29     14.39 o
  -3   4   5       11.11       23.06      4.57 o
  -2   4   5      143.95      126.61     13.61 o
  -1   4   5     3645.92     3575.89     50.51 o
   0   4   5     1414.25     1419.55     37.78 o
   1   4   5      249.24      235.53     12.32 o
   2   4   5     1297.97     1298.34     46.42 o
   3   4   5     1350.88     1418.49     40.50 o
   4   4   5       29.95       19.36      5.06 o
   5   4   5       26.93       15.22      3.74 o
   6   4   5        3.24       -2.88      3.90 o
   7   4   5     1207.89     1337.58     60.56 o
   8   4   5      103.48       75.56     13.02 o
   9   4   5        9.35        3.73      6.17 o
  10   4   5       28.34       19.14      9.78 o
  11   4   5       18.35       20.38     15.27 o
  12   4   5        2.19        5.87     11.52 o
 -13   5   5       18.03       23.11     12.23 o
 -12   5   5        0.45      -25.46     26.82 o
 -11   5   5        7.06        7.66     10.93 o
 -10   5   5       35.81       30.59     15.45 o
  -9   5   5      184.25      189.26     23.03 o
  -8   5   5      451.26      466.59     34.67 o
  -7   5   5     1144.11     1088.70     36.68 o
  -6   5   5      191.80      206.13     20.01 o
  -5   5   5     1451.96     1458.05     51.10 o
  -4   5   5     1563.04     1426.68     50.40 o
  -3   5   5       97.21       71.59      9.32 o
  -2   5   5     3236.87     3458.08     74.28 o
  -1   5   5     3643.03     3714.43     65.36 o
   0   5   5       63.63       57.98      7.19 o
   1   5   5       97.12       88.92     10.51 o
   2   5   5      363.96      407.34     32.48 o
   3   5   5     1084.99     1108.78     41.84 o
   4   5   5        0.01       -4.08      6.98 o
   5   5   5       57.86       35.01      8.60 o
   6   5   5      153.09      104.78     18.47 o
   7   5   5       38.68       29.03      7.65 o
   8   5   5      467.75      486.96     48.20 o
   9   5   5       52.95       81.72     19.58 o
  10   5   5        1.72        4.59     13.03 o
  11   5   5        0.05      -23.41     24.83 o
  12   5   5        4.05      -44.52     29.68 o
 -13   6   5        0.00        1.03      3.43 o
 -12   6   5        0.37        4.69     11.21 o
 -11   6   5      323.36      368.69     37.51 o
 -10   6   5        8.73       12.74     10.09 o
  -9   6   5      906.04     1032.21     56.84 o
  -8   6   5      999.17     1092.98     56.16 o
  -7   6   5      552.95      554.48     27.93 o
  -6   6   5       13.87       13.69      3.68 o
  -5   6   5      846.05      896.17     32.51 o
  -4   6   5      604.99      542.69     26.14 o
  -3   6   5     1319.01     1290.64     41.13 o
  -2   6   5      795.28      842.22     50.30 o
  -1   6   5      701.82      682.52     34.27 o
   0   6   5     1215.02     1237.16     40.47 o
   1   6   5       13.68       59.78     25.70 o
   2   6   5      788.44      751.45     72.85 o
   3   6   5      424.83      407.39     35.59 o
   4   6   5      160.33      157.53     23.45 o
   5   6   5      112.68      113.51     19.00 o
   6   6   5      404.35      436.29     41.91 o
   7   6   5        1.50      -24.15     22.79 o
   8   6   5      405.49      435.20     45.73 o
   9   6   5        1.17        1.60      4.17 o
  10   6   5      100.86       94.76     23.18 o
  11   6   5        1.42      -27.41     23.72 o
 -12   7   5       81.68      115.06     28.06 o
 -11   7   5       53.38       89.40     18.70 o
 -10   7   5       35.24       28.60     10.05 o
  -9   7   5      409.10      495.15     40.15 o
  -8   7   5       13.14        8.75      6.07 o
  -7   7   5      110.98      122.59     15.62 o
  -6   7   5      145.37      139.30     12.24 o
  -5   7   5        0.75       -3.28      3.97 o
  -4   7   5      677.55      706.55     31.06 o
  -3   7   5        4.03       11.63      5.68 o
  -2   7   5      570.78      524.81     41.64 o
  -1   7   5        6.42        0.18      2.94 o
   0   7   5     1851.76     2037.30     82.44 o
   1   7   5      517.82      545.49     61.49 o
   2   7   5       94.06       70.49     22.06 o
   3   7   5        5.63       21.76     26.21 o
   4   7   5       14.47       19.43     16.27 o
   5   7   5      261.26      254.62     32.14 o
   6   7   5      274.47      292.54     35.00 o
   7   7   5       12.12       10.12     11.82 o
   8   7   5       36.38       16.75     15.54 o
   9   7   5        2.79      -15.24     11.11 o
  10   7   5        2.06      -34.91     24.56 o
  11   7   5        1.23      -10.71     20.85 o
 -12   8   5        2.44       17.00      9.96 o
 -11   8   5      105.09      109.44     21.96 o
 -10   8   5        2.02        8.93      6.57 o
  -9   8   5        0.61       -3.60      4.12 o
  -8   8   5        0.13        3.57      4.88 o
  -7   8   5      885.94      968.38     47.53 o
  -6   8   5        4.49        2.59      4.31 o
  -5   8   5       63.54       65.79      9.67 o
  -4   8   5       74.76       66.05     11.66 o
  -3   8   5      120.79      120.01     19.80 o
  -2   8   5       64.93       55.37     12.73 o
  -1   8   5      460.26      492.53     41.88 o
   0   8   5      193.89      172.61     24.59 o
   1   8   5      152.88      145.42     21.51 o
   2   8   5        7.82       -0.23      7.34 o
   3   8   5      276.25      256.28     45.81 o
   4   8   5       58.53       92.89     49.38 o
   5   8   5      313.50      337.44     38.00 o
   6   8   5        5.66        5.59     11.40 o
   7   8   5      122.54      131.20     25.04 o
   8   8   5        5.04        2.56      7.85 o
   9   8   5       20.07        6.02      6.67 o
  10   8   5        0.02      -11.75     10.11 o
  11   8   5       49.36       49.69     18.09 o
 -12   9   5       27.93       61.10     25.23 o
 -11   9   5        0.95        4.80     10.22 o
 -10   9   5       57.67       66.63     25.70 o
  -9   9   5       18.01       34.71     26.68 o
  -8   9   5      303.07      297.10     40.80 o
  -7   9   5      426.05      456.33     34.52 o
  -6   9   5      148.48      130.68     21.67 o
  -5   9   5       56.34       55.05      9.87 o
  -4   9   5      128.49      137.26     22.90 o
  -3   9   5      506.64      529.69     45.45 o
  -2   9   5       45.98       39.69     12.57 o
  -1   9   5     1726.06     1709.14     82.36 o
   0   9   5      541.19      605.95     48.55 o
   1   9   5      639.70      607.89     49.48 o
   2   9   5      447.10      450.54     41.91 o
   3   9   5       19.15       15.09      5.34 o
   4   9   5      215.84      223.24     29.81 o
   5   9   5       71.33      127.59     29.81 o
   6   9   5       15.18       13.46     27.29 o
   7   9   5       85.87      125.70     25.94 o
   8   9   5       18.64       15.82     13.77 o
   9   9   5        7.19        0.88      8.47 o
  10   9   5        4.93       10.04     25.73 o
  11   9   5        1.80        3.64      5.97 o
 -12  10   5       21.23       49.98     49.30 o
 -11  10   5       81.82      110.38     37.23 o
 -10  10   5       30.12       38.03     40.87 o
  -9  10   5       24.57       59.88     44.64 o
  -8  10   5        8.59       22.59     45.98 o
  -7  10   5      112.76      135.59     24.19 o
  -6  10   5        3.11        4.63      5.31 o
  -5  10   5      230.70      219.40     30.95 o
  -4  10   5      117.39      128.55     23.87 o
  -3  10   5     1402.53     1385.67     76.53 o
  -2  10   5       77.35       89.87     20.88 o
  -1  10   5      765.44      754.97     56.67 o
   0  10   5        5.16        5.30      9.68 o
   1  10   5        2.01        5.01      7.80 o
   2  10   5       73.11       58.21     13.69 o
   3  10   5      205.56      222.59     31.52 o
   4  10   5        7.73        0.70      4.17 o
   5  10   5      635.96      603.94     52.83 o
   6  10   5      190.27      215.62     32.12 o
   7  10   5      403.04      458.83     55.61 o
   8  10   5        0.67       10.54     22.30 o
   9  10   5        1.51       15.29     27.31 o
  10  10   5        0.45       10.60     21.18 o
 -11  11   5       23.12       51.58     51.23 o
 -10  11   5      157.50      276.14    104.63 o
  -9  11   5       43.76       35.86     20.85 o
  -8  11   5       40.82       58.87     25.02 o
  -7  11   5       36.33       27.28      9.84 o
  -6  11   5      339.55      353.69     39.47 o
  -5  11   5      257.64      241.20     32.96 o
  -4  11   5      218.86      237.81     33.62 o
  -3  11   5      108.76      111.66     24.13 o
  -2  11   5     5032.58     5183.86    154.08 o
  -1  11   5       56.44       74.45     20.79 o
   0  11   5      846.70      830.28     62.57 o
   1  11   5     1324.58     1312.44     78.04 o
   2  11   5        0.66        0.95      4.52 o
   3  11   5        1.89       -0.30      5.49 o
   4  11   5      134.73      151.55     26.62 o
   5  11   5       46.71       51.14     15.94 o
   6  11   5      115.20       96.88     21.45 o
   7  11   5        1.14        4.92      8.19 o
   8  11   5      111.95      177.84     44.21 o
   9  11   5       22.37       34.74     42.98 o
  10  11   5       11.97       14.95     32.84 o
 -11  12   5       17.73       12.18     12.35 o
 -10  12   5       12.55        5.69     14.60 o
  -9  12   5        0.30       -4.50     14.10 o
  -8  12   5       41.71       40.32     24.21 o
  -7  12   5        5.31        5.82     11.28 o
  -6  12   5      247.37      236.04     33.76 o
  -5  12   5      545.59      529.16     51.90 o
  -4  12   5       35.39       29.08      8.54 o
  -3  12   5      499.82      509.06     73.78 o
  -2  12   5       59.84       45.61     23.26 o
  -1  12   5      851.70      846.84     92.12 o
   0  12   5       60.02       78.41     25.25 o
   1  12   5     1001.88     1003.76     71.37 o
   2  12   5      161.17      167.27     28.66 o
   3  12   5      360.10      356.41     42.32 o
   4  12   5      673.18      718.74     60.67 o
   5  12   5        2.87        4.44      5.59 o
   6  12   5       45.87       46.81     12.94 o
   7  12   5        3.40       -8.78      7.57 o
   8  12   5        4.04       -3.52      6.27 o
   9  12   5        5.67       -5.91     13.31 o
 -10  13   5        0.42       -8.29     16.43 o
  -9  13   5       33.03       16.41      6.29 o
  -8  13   5        4.57      -18.97     21.32 o
  -7  13   5       48.36       59.99     32.60 o
  -6  13   5       50.18       54.75     16.17 o
  -5  13   5        5.57        3.87      7.41 o
  -4  13   5      317.52      311.96     59.38 o
  -3  13   5        0.08       -9.89     16.90 o
  -2  13   5       50.85       31.40      8.99 o
  -1  13   5      250.54      212.03     46.67 o
   0  13   5      326.94      341.21     59.39 o
   1  13   5      262.63      252.43     50.66 o
   2  13   5        0.24       -8.55     10.51 o
   3  13   5      293.44      282.83     38.77 o
   4  13   5       63.32       50.61     15.03 o
   5  13   5      148.71      163.72     29.37 o
   6  13   5        0.74        7.17      6.81 o
   7  13   5       88.08       62.33     29.09 o
   8  13   5       45.24       19.87     10.98 o
   9  13   5       32.80       26.33     21.90 o
  -9  14   5       27.36       16.18      7.66 o
  -8  14   5        0.12        0.01     13.44 o
  -7  14   5        2.87        5.96      9.33 o
  -6  14   5       11.49        3.13      5.54 o
  -5  14   5       22.70        9.87      4.97 o
  -4  14   5      295.74      252.54     57.26 o
  -3  14   5      151.78      151.60     39.38 o
  -2  14   5       40.03       14.21      7.10 o
  -1  14   5       33.07       27.95     17.48 o
   0  14   5       14.64        4.54      6.42 o
   1  14   5      764.99      698.02     87.71 o
   2  14   5       45.72       32.43     11.64 o
   3  14   5      162.23      141.68     28.13 o
   4  14   5       84.95       91.26     23.00 o
   5  14   5        2.95        2.80      2.99 o
   6  14   5       28.60       17.67     20.24 o
   7  14   5        0.02      -17.45     22.87 o
   8  14   5        0.23        0.57      9.56 o
  -9  15   5        6.38       -9.35     16.20 o
  -8  15   5       11.25       10.69      4.17 o
  -7  15   5      127.15      119.62     44.19 o
  -6  15   5       14.07        8.61     10.03 o
  -5  15   5      230.80      237.15     57.74 o
  -4  15   5       12.77        8.15     12.75 o
  -3  15   5       57.74       76.42     30.75 o
  -2  15   5        1.22        6.13      3.64 o
  -1  15   5       48.11       45.51     24.23 o
   0  15   5        3.12       -0.66      7.46 o
   1  15   5        9.23        8.74     10.76 o
   2  15   5      141.44      152.75     41.18 o
   3  15   5        1.84       -8.84      8.54 o
   4  15   5        1.75        1.13      8.08 o
   5  15   5       10.11        0.55     10.69 o
   6  15   5       56.74       67.26     31.20 o
   7  15   5        0.30       -2.40     17.30 o
  -8  16   5       61.05       73.94     34.55 o
  -7  16   5        0.93       13.97     18.68 o
  -6  16   5       73.71       75.28     22.35 o
  -5  16   5        0.13        8.77      6.84 o
  -4  16   5       37.51       36.95     24.27 o
  -3  16   5       70.88       77.95     31.75 o
  -2  16   5        7.39        6.19     10.41 o
  -1  16   5        6.29       -9.90     15.62 o
   0  16   5      310.66      321.50     65.49 o
   1  16   5      361.58      318.74     63.35 o
   2  16   5       54.14       34.53     20.39 o
   3  16   5       44.20       46.72     16.93 o
   4  16   5       52.57       57.27     19.21 o
   5  16   5       55.94       53.55     20.03 o
   6  16   5      150.58      168.52     53.10 o
   7  16   5       33.15       12.71     11.53 o
  -7  17   5       61.74      111.87     45.39 o
  -6  17   5        0.26       -4.86      6.36 o
  -5  17   5       18.01        9.91      9.49 o
  -4  17   5      308.06      317.35     72.53 o
  -3  17   5       34.18       38.91     27.44 o
  -2  17   5      242.12      261.18     64.22 o
  -1  17   5        3.33       25.32     23.14 o
   0  17   5        0.08        9.48      6.97 o
   1  17   5       36.12       22.66     18.27 o
   2  17   5       35.96       26.21     18.07 o
   3  17   5        1.03       -1.12      7.19 o
   4  17   5      208.59      241.74     41.76 o
   5  17   5       12.72       17.14     17.41 o
   6  17   5       13.21       17.41     14.53 o
  -6  18   5       11.29        9.04     18.47 o
  -5  18   5        1.66        2.42     11.38 o
  -4  18   5        6.36        4.54     13.22 o
  -3  18   5        5.98        4.24     15.15 o
  -2  18   5       34.05       80.45     38.46 o
  -1  18   5       62.75       99.00     39.86 o
   0  18   5        0.61       -2.76      5.65 o
   1  18   5      291.95      303.63     67.60 o
   2  18   5        3.29       18.53     19.11 o
   3  18   5       93.51       82.68     24.09 o
   4  18   5       42.15       34.80     16.79 o
  -4  19   5        0.22       19.16     14.30 o
  -3  19   5        0.86       -1.43      7.63 o
  -2  19   5        0.20      -15.41     21.83 o
  -1  19   5       11.46       12.64     16.57 o
   0  19   5       63.25       54.63     29.00 o
   1  19   5       31.71       18.61     15.21 o
   2  19   5       11.96       -5.34     11.48 o
 -12   0   6        1.50       -0.78     10.15 o
 -10   0   6       65.34       80.96     21.07 o
  -8   0   6      182.68      179.95     21.99 o
  -6   0   6     1685.09     1753.84     51.04 o
  -4   0   6     2790.51     2849.58     58.43 o
  -2   0   6      684.57      585.49     53.46 o
   0   0   6     1090.51     1208.25     82.82 o
   2   0   6       25.79       13.20      3.35 o
   4   0   6      420.62      437.13     56.43 o
   6   0   6       29.90       79.53     29.48 o
   8   0   6      122.45      117.88     18.11 o
  10   0   6      179.48      232.28     47.79 o
  12   0   6       40.10       77.03     37.56 o
 -13   1   6        0.67      -10.68      8.23 o
 -12   1   6       43.13       30.73      7.07 o
 -11   1   6       18.77       11.04      6.97 o
 -10   1   6      436.91      488.56     39.47 o
  -9   1   6      683.83      738.30     31.91 o
  -8   1   6     1319.66     1354.83     41.14 o
  -7   1   6        1.68       -0.64      2.26 o
  -6   1   6      141.07      106.36      7.71 o
  -5   1   6      531.37      532.87     19.72 o
  -4   1   6      184.32      199.90     12.55 o
  -3   1   6      127.27       98.49     15.27 o
  -2   1   6     2369.78     2383.21     77.76 o
  -1   1   6     1388.25     1506.54     44.76 o
   0   1   6       67.31       53.55      5.02 o
   1   1   6      348.22      345.67     21.83 o
   2   1   6      325.34      303.88     30.81 o
   3   1   6      631.81      564.54     43.78 o
   4   1   6       40.14       26.41      9.10 o
   5   1   6     1249.20     1254.14     47.92 o
   6   1   6       22.25       12.93      3.46 o
   7   1   6     1283.05     1366.57     41.84 o
   8   1   6       25.84       24.01      6.62 o
   9   1   6      138.45      156.18     22.91 o
  10   1   6       14.77       11.27      4.91 o
  11   1   6       12.94       -2.08     14.66 o
  12   1   6        1.20       14.69     19.06 o
 -13   2   6        3.79       -6.18      8.02 o
 -12   2   6       14.99        0.67      8.55 o
 -11   2   6       34.22       19.39      5.47 o
 -10   2   6      143.41      120.14     14.76 o
  -9   2   6      457.97      475.72     35.30 o
  -8   2   6      330.46      366.41     23.13 o
  -7   2   6      714.80      650.96     27.07 o
  -6   2   6        3.30        3.78      1.67 o
  -5   2   6       28.11       28.58      5.37 o
  -4   2   6      713.42      770.39     43.73 o
  -3   2   6      330.97      318.03     16.64 o
  -2   2   6       11.34        9.13      1.79 o
  -1   2   6     2152.33     2084.28     52.14 o
   0   2   6      366.30      406.68     15.84 o
   1   2   6       29.70       32.27      5.87 o
   2   2   6      906.52      868.53     26.25 o
   3   2   6      177.09      172.34     12.53 o
   4   2   6      144.34      179.15     20.06 o
   5   2   6      518.31      482.29     29.83 o
   6   2   6      366.18      365.75     21.81 o
   7   2   6       29.60       19.81     11.63 o
   8   2   6      121.76      125.03     16.15 o
   9   2   6        3.70       -1.13      3.97 o
  10   2   6       14.83        5.47      3.14 o
  11   2   6       32.77       31.35     20.18 o
  12   2   6        1.28       26.79     19.01 o
 -13   3   6        1.87      -15.06     16.38 o
 -12   3   6        8.33      -14.54     10.57 o
 -11   3   6        2.36      -16.12     13.70 o
 -10   3   6       75.29       35.90     10.36 o
  -9   3   6      183.34      184.73     21.36 o
  -8   3   6      387.95      392.50     23.57 o
  -7   3   6       43.04       26.16      5.25 o
  -6   3   6        4.99        4.16      2.22 o
  -5   3   6       24.54       16.19      4.18 o
  -4   3   6      515.71      452.65     22.71 o
  -3   3   6     2462.53     2588.40     55.97 o
  -2   3   6      305.30      258.51     14.80 o
  -1   3   6        8.76       15.58      2.58 o
   0   3   6      918.65      978.62     54.32 o
   1   3   6      425.59      421.95     24.80 o
   2   3   6     1013.87     1041.47     42.86 o
   3   3   6       94.02       86.79      9.14 o
   4   3   6       79.55       75.96      6.64 o
   5   3   6      115.78       98.38     10.07 o
   6   3   6        0.78       -0.46      3.73 o
   7   3   6      287.29      284.81     21.52 o
   8   3   6       57.81       62.28     11.03 o
   9   3   6        5.65       -4.89      5.02 o
  10   3   6      149.79      143.75     22.60 o
  11   3   6       29.39       22.53     15.26 o
 -13   4   6        1.93       -3.94      7.54 o
 -12   4   6       25.11        6.53     17.49 o
 -11   4   6       42.18       25.65      7.27 o
 -10   4   6      143.17      167.49     23.24 o
  -9   4   6        2.04       -3.04      8.86 o
  -8   4   6       12.00        9.86      4.20 o
  -7   4   6      128.12      104.22     10.01 o
  -6   4   6        8.45        4.42      6.33 o
  -5   4   6      374.46      346.19     24.29 o
  -4   4   6      411.45      350.59     20.10 o
  -3   4   6      172.43      184.07     13.76 o
  -2   4   6       37.77       94.77     10.01 o
  -1   4   6      104.10      109.80     12.23 o
   0   4   6     1897.28     1952.81     44.60 o
   1   4   6       54.82       58.08      7.25 o
   2   4   6     1192.35     1163.38     30.31 o
   3   4   6        5.45       19.12      7.09 o
   4   4   6      294.33      301.00     20.10 o
   5   4   6       54.37       51.21      8.12 o
   6   4   6      105.05      117.84     17.46 o
   7   4   6       38.74       24.16      7.63 o
   8   4   6       35.87       33.90      6.77 o
   9   4   6       47.77       55.59     16.01 o
  10   4   6       13.47       17.57      8.20 o
  11   4   6        8.00        8.45     11.92 o
 -13   5   6        1.77      -13.99     33.49 o
 -12   5   6       52.02       47.39     14.54 o
 -11   5   6        6.61        6.39      9.27 o
 -10   5   6      192.72      210.05     25.02 o
  -9   5   6        6.24       -0.63     19.55 o
  -8   5   6     1705.77     1874.42     71.57 o
  -7   5   6      336.47      341.65     18.09 o
  -6   5   6      485.48      494.79     31.53 o
  -5   5   6      924.49      984.60     44.53 o
  -4   5   6     1449.87     1405.96     52.57 o
  -3   5   6       17.76       37.25      6.70 o
  -2   5   6     3587.73     3579.16     79.70 o
  -1   5   6      395.18      428.90     22.68 o
   0   5   6     4357.84     4290.06     73.55 o
   1   5   6      149.36      116.61     11.52 o
   2   5   6     1929.20     1988.84    103.31 o
   3   5   6        0.72        5.50      2.53 o
   4   5   6       22.63       17.85      4.75 o
   5   5   6        6.94        0.21      6.73 o
   6   5   6      429.90      437.50     42.41 o
   7   5   6       30.67       23.08     18.98 o
   8   5   6        9.35        9.15      9.98 o
   9   5   6        4.27        1.79     18.96 o
  10   5   6       42.90       38.45     11.05 o
  11   5   6        0.06      -46.09     30.73 o
 -12   6   6       78.22      105.58     28.00 o
 -11   6   6      110.06      108.59     18.87 o
 -10   6   6       40.99       36.37      9.09 o
  -9   6   6      327.40      362.03     33.56 o
  -8   6   6        9.04        5.37     27.46 o
  -7   6   6       26.83       19.38      5.47 o
  -6   6   6      567.42      533.52     26.23 o
  -5   6   6     1597.05     1554.59     46.71 o
  -4   6   6      535.60      490.02     32.43 o
  -3   6   6       18.96       13.47      5.37 o
  -2   6   6       52.85       66.36     15.56 o
  -1   6   6      429.48      408.83     29.08 o
   0   6   6      659.46      739.96     32.15 o
   1   6   6     4253.88     3984.48    169.37 o
   2   6   6      128.85      142.00     18.18 o
   3   6   6      123.67      153.88     24.81 o
   4   6   6      185.57      218.62     27.78 o
   5   6   6        6.64        5.71      6.53 o
   6   6   6       98.80       85.67     17.06 o
   7   6   6       22.72       14.91      6.52 o
   8   6   6       10.66        2.43     10.22 o
   9   6   6      187.47      210.14     33.92 o
  10   6   6        4.08       -6.04      7.65 o
  11   6   6        0.85       -9.62     18.41 o
 -12   7   6       13.58       31.20     15.29 o
 -11   7   6        0.70       -5.83      6.60 o
 -10   7   6        0.02        2.30      4.07 o
  -9   7   6      232.29      242.67     36.56 o
  -8   7   6      184.07      167.06     29.15 o
  -7   7   6       48.39       45.91      8.62 o
  -6   7   6      233.58      229.07     23.05 o
  -5   7   6      101.99      100.69     12.23 o
  -4   7   6        0.12        7.91      6.00 o
  -3   7   6      171.40      153.02     23.53 o
  -2   7   6       91.76       95.31     18.71 o
  -1   7   6      204.51      211.33     19.60 o
   0   7   6       42.41       29.56     13.57 o
   1   7   6      122.56      169.82     21.22 o
   2   7   6       39.69       48.74     22.40 o
   3   7   6      680.41      818.19     61.38 o
   4   7   6        7.98       39.32     20.27 o
   5   7   6        0.71        3.77      9.97 o
   6   7   6        0.05       -0.18      6.52 o
   7   7   6      183.78      191.20     30.55 o
   8   7   6      102.39       92.96     20.82 o
   9   7   6       52.14       67.75     18.64 o
  10   7   6        0.39       -3.14      5.85 o
  11   7   6       12.36       10.38      7.06 o
 -12   8   6       29.16       34.10     13.73 o
 -11   8   6       11.48       12.49     10.88 o
 -10   8   6        2.38        6.19      9.61 o
  -9   8   6        0.31        7.65      7.35 o
  -8   8   6      663.25      636.38     57.88 o
  -7   8   6      144.75      116.77     16.40 o
  -6   8   6       57.26       63.58     13.20 o
  -5   8   6        1.91       -1.02      4.21 o
  -4   8   6        6.97        7.18      5.01 o
  -3   8   6        8.02        4.54      3.51 o
  -2   8   6     1134.41     1078.52     65.49 o
  -1   8   6       26.67       29.31      9.36 o
   0   8   6        1.96       -8.02      8.27 o
   1   8   6      555.32      565.92     47.91 o
   2   8   6     1203.98     1298.78    106.80 o
   3   8   6       15.88       13.10      5.40 o
   4   8   6      115.50      162.70     41.27 o
   5   8   6        1.55        2.53     20.92 o
   6   8   6       59.03       73.83     19.26 o
   7   8   6       27.93       35.58     11.20 o
   8   8   6        0.21      -10.44     10.20 o
   9   8   6        8.59        8.01      4.62 o
  10   8   6        5.06        0.59      7.11 o
 -12   9   6        0.06       18.22     37.50 o
 -11   9   6        2.06        4.54      6.12 o
 -10   9   6        3.51        3.11     24.23 o
  -9   9   6       24.61       28.28     20.19 o
  -8   9   6       27.06       57.22     40.08 o
  -7   9   6       22.23       17.32      7.91 o
  -6   9   6        2.08        3.24      4.56 o
  -5   9   6       31.28       25.63      9.34 o
  -4   9   6      234.78      250.48     31.99 o
  -3   9   6      102.94       93.63     18.26 o
  -2   9   6      741.81      750.02     56.09 o
  -1   9   6      396.98      391.74     40.56 o
   0   9   6      813.30      770.26     57.65 o
   1   9   6      251.97      255.44     32.95 o
   2   9   6       82.78       80.65     17.97 o
   3   9   6      121.54      102.43     20.92 o
   4   9   6      144.41      139.81     37.91 o
   5   9   6       18.67       38.56     61.78 o
   6   9   6      107.39      163.17     46.59 o
   7   9   6       16.40        3.19     23.70 o
   8   9   6        5.25        9.99      8.77 o
   9   9   6       30.30       41.91     18.37 o
  10   9   6        6.99       -1.29      9.20 o
 -11  10   6        3.54       38.71     48.17 o
 -10  10   6      115.61      187.29     35.33 o
  -9  10   6       32.46       34.68     63.71 o
  -8  10   6      576.66      641.22     62.28 o
  -7  10   6       29.53       17.79      7.95 o
  -6  10   6     1110.58     1140.79     70.75 o
  -5  10   6       19.29       13.48      7.79 o
  -4  10   6      203.52      197.83     29.31 o
  -3  10   6        4.70       -8.88      8.91 o
  -2  10   6      163.59      167.63     27.15 o
  -1  10   6      221.73      226.40     31.62 o
   0  10   6       28.85       58.55     16.23 o
   1  10   6      784.95      753.86     59.02 o
   2  10   6       30.49       28.67     11.16 o
   3  10   6       20.80       12.07     10.20 o
   4  10   6      909.67      860.72     64.65 o
   5  10   6        5.75        4.16      3.97 o
   6  10   6      142.93      191.74     34.35 o
   7  10   6       21.40       19.16      8.39 o
   8  10   6        2.07        5.65     21.93 o
   9  10   6        3.40        8.63     20.82 o
  10  10   6        3.98        7.92     13.58 o
 -11  11   6      100.73      200.69    125.21 o
 -10  11   6       60.07      105.15     45.27 o
  -9  11   6        0.19        1.35      7.65 o
  -8  11   6       83.25       93.91     35.33 o
  -7  11   6       67.11       99.33     22.16 o
  -6  11   6        0.91       -2.73      9.15 o
  -5  11   6      397.60      398.11     43.68 o
  -4  11   6      164.58      153.69     26.36 o
  -3  11   6      130.80      102.77     21.99 o
  -2  11   6     1384.10     1385.38     83.16 o
  -1  11   6      566.34      575.81     53.40 o
   0  11   6      502.46      482.44     49.72 o
   1  11   6      517.97      536.85     51.49 o
   2  11   6      143.95      139.06     25.84 o
   3  11   6      159.24      182.08     30.43 o
   4  11   6        4.79       -0.06      2.66 o
   5  11   6       14.53       18.12      8.92 o
   6  11   6        7.58        5.37      5.62 o
   7  11   6        0.56       -4.52      6.42 o
   8  11   6        7.10       28.32     32.54 o
   9  11   6        1.43       15.38     21.44 o
 -10  12   6       17.67       26.63     21.93 o
  -9  12   6        1.72        0.56      9.04 o
  -8  12   6      184.03      261.19     61.03 o
  -7  12   6       52.41       50.87     27.07 o
  -6  12   6       10.49       10.26      3.39 o
  -5  12   6        0.06        0.17      5.28 o
  -4  12   6        0.45      -10.77     10.94 o
  -3  12   6       49.86       59.94     18.50 o
  -2  12   6      414.81      358.45     43.04 o
  -1  12   6      235.25      241.84     36.16 o
   0  12   6      277.72      272.73     37.27 o
   1  12   6      229.67      211.46     33.41 o
   2  12   6        3.32       -5.30      7.89 o
   3  12   6      487.61      542.59     53.84 o
   4  12   6       10.04       14.43      9.93 o
   5  12   6      176.79      178.49     32.01 o
   6  12   6       31.04       32.21     12.13 o
   7  12   6       30.29       15.54     11.64 o
   8  12   6       23.43       27.13     23.75 o
   9  12   6        3.09       21.86     19.33 o
 -10  13   6        6.33      -11.46     18.24 o
  -9  13   6       10.33        0.46      9.41 o
  -8  13   6       65.69       48.74     28.41 o
  -7  13   6        0.32       -9.39     14.58 o
  -6  13   6      212.45      212.68     34.20 o
  -5  13   6       92.58      108.95     24.17 o
  -4  13   6      379.36      380.98     46.38 o
  -3  13   6      378.19      412.08     47.81 o
  -2  13   6       47.82       25.59      7.67 o
  -1  13   6        2.84      -11.83     12.69 o
   0  13   6       30.91       12.68     13.16 o
   1  13   6      163.78      140.44     27.16 o
   2  13   6      240.09      238.14     36.45 o
   3  13   6       15.20       12.38      9.02 o
   4  13   6        4.11        1.84      8.94 o
   5  13   6        4.30        1.61     10.24 o
   6  13   6       37.44       43.48     15.27 o
   7  13   6        0.44       -4.39      7.29 o
   8  13   6       11.18       28.98     23.43 o
  -9  14   6       31.17       25.21     23.22 o
  -8  14   6        7.19       11.44     18.73 o
  -7  14   6        1.47        3.47     13.05 o
  -6  14   6      164.06      165.50     32.02 o
  -5  14   6       47.33       61.14     19.93 o
  -4  14   6      572.68      604.43     60.42 o
  -3  14   6        0.81       -7.70     10.85 o
  -2  14   6       19.01      -10.50     15.01 o
  -1  14   6       99.71       78.31     19.00 o
   0  14   6        0.03      -10.67      8.24 o
   1  14   6      408.67      375.99     48.06 o
   2  14   6        2.83       -3.89      7.69 o
   3  14   6      426.04      388.80     48.71 o
   4  14   6        3.70       -1.59      7.08 o
   5  14   6        0.10        4.28     14.41 o
   6  14   6        2.47        3.93      7.57 o
   7  14   6        0.27      -18.47     22.37 o
   8  14   6       25.48       38.79     27.24 o
  -8  15   6      108.40      152.76     50.62 o
  -7  15   6        4.18       20.06     25.13 o
  -6  15   6       54.31       69.44     22.94 o
  -5  15   6       69.27      106.73     26.04 o
  -4  15   6        0.94        6.45     10.10 o
  -3  15   6      105.58       90.74     26.12 o
  -2  15   6      190.56      165.94     32.91 o
  -1  15   6        8.85       -2.06      6.81 o
   0  15   6      149.01      144.16     30.33 o
   1  15   6       42.61       41.61     16.94 o
   2  15   6      166.42      151.90     31.45 o
   3  15   6      103.02       93.18     25.64 o
   4  15   6       73.50       78.05     22.71 o
   5  15   6        0.08       -3.78      6.36 o
   6  15   6       24.87        9.31      8.71 o
   7  15   6       27.59       14.59      7.34 o
  -7  16   6      221.90      331.58     76.21 o
  -6  16   6        0.01        0.16      4.11 o
  -5  16   6        0.51       -4.85      5.96 o
  -4  16   6       44.04       57.72     19.20 o
  -3  16   6        5.29        0.57      4.72 o
  -2  16   6       78.55       68.99     22.22 o
  -1  16   6      122.94      136.69     30.80 o
   0  16   6        1.04       -2.17      6.83 o
   1  16   6       70.97      105.51     26.31 o
   2  16   6       13.46        0.79     10.14 o
   3  16   6        6.51        1.52      7.39 o
   4  16   6       62.15       43.81     16.74 o
   5  16   6       65.22       55.98     19.68 o
   6  16   6        8.73       19.52     21.76 o
  -6  17   6       91.45      141.07     50.45 o
  -5  17   6      109.18      116.71     27.91 o
  -4  17   6        0.03        4.57      8.32 o
  -3  17   6        0.60       14.79     11.87 o
  -2  17   6       28.94        9.58     23.48 o
  -1  17   6       65.42       47.22     18.57 o
   0  17   6       40.72       37.72     13.99 o
   1  17   6       45.26       46.77     17.25 o
   2  17   6       45.79       32.47     13.24 o
   3  17   6       35.44       27.18     15.27 o
   4  17   6        7.59        6.81      3.31 o
   5  17   6        0.36       16.16     15.77 o
  -5  18   6        4.50        1.15      9.59 o
  -4  18   6       43.12       44.05     19.88 o
  -3  18   6      100.95      120.83     30.72 o
  -2  18   6      137.03      170.52     37.51 o
  -1  18   6       67.67       70.65     23.50 o
   0  18   6       18.15       14.27      8.63 o
   1  18   6        2.63      -10.03     10.01 o
   2  18   6        0.00      -14.38     14.69 o
   3  18   6        1.16       -4.58     10.18 o
  -2  19   6        2.33       -6.16      8.18 o
  -1  19   6        0.04       -4.42      5.66 o
   0  19   6        7.52        3.69     15.78 o
   1  19   6        7.44        4.14      7.70 o
 -13   0   7       57.76       91.96     37.99 o
 -11   0   7       19.00       14.32     15.17 o
  -9   0   7     1903.63     1984.83     81.27 o
  -7   0   7     3374.52     3529.32     95.92 o
  -5   0   7     1056.17     1017.32     39.21 o
  -3   0   7      801.78      869.27     70.57 o
  -1   0   7     1420.19     1472.24     95.73 o
   1   0   7     4467.15     4202.34    173.35 o
   3   0   7        4.16       -1.59      5.05 o
   5   0   7      235.99      248.59     46.96 o
   7   0   7      115.10      121.94     33.32 o
   9   0   7       54.05       93.07     31.59 o
  11   0   7       80.30      144.61     46.36 o
 -13   1   7        1.17        4.19      8.64 o
 -12   1   7        3.11       -6.16      9.45 o
 -11   1   7        2.12        2.12     13.20 o
 -10   1   7       78.06       47.71     11.35 o
  -9   1   7        7.17        6.07      4.02 o
  -8   1   7      342.47      371.35     21.90 o
  -7   1   7       10.31        6.78      2.78 o
  -6   1   7      297.92      308.71     16.41 o
  -5   1   7       14.04        9.36      6.47 o
  -4   1   7     1301.03     1271.85     59.59 o
  -3   1   7     2312.43     2230.52     79.86 o
  -2   1   7     1223.30     1310.21     47.27 o
  -1   1   7        8.98        6.82      2.16 o
   0   1   7      120.58       86.89      6.94 o
   1   1   7       50.57       49.47      8.25 o
   2   1   7        5.89       -4.84      6.44 o
   3   1   7      501.17      531.96     45.47 o
   4   1   7      235.96      259.27     33.15 o
   5   1   7       77.66      105.03     21.49 o
   6   1   7        3.73        1.51     11.43 o
   7   1   7      390.47      392.11     43.98 o
   8   1   7       61.12       51.55     12.46 o
   9   1   7      110.51      123.17     21.50 o
  10   1   7       45.07       38.88     14.02 o
  11   1   7       58.37       74.03     31.83 o
 -13   2   7        8.89       -7.78      9.33 o
 -12   2   7      108.66      112.71     21.34 o
 -11   2   7      173.53      181.42     24.01 o
 -10   2   7      121.09      128.38     16.09 o
  -9   2   7       16.63        0.90      8.00 o
  -8   2   7        0.15       -5.50      3.67 o
  -7   2   7      166.06      143.38     10.16 o
  -6   2   7      462.46      484.11     21.63 o
  -5   2   7       64.42       60.31      7.42 o
  -4   2   7      425.98      398.24     24.24 o
  -3   2   7      136.86      117.84     13.73 o
  -2   2   7      380.88      395.97     17.69 o
  -1   2   7       40.62       50.02      6.53 o
   0   2   7     2081.35     2009.47     35.74 o
   1   2   7       75.95       67.66      7.45 o
   2   2   7      315.42      317.98     16.13 o
   3   2   7       62.81       56.75      6.87 o
   4   2   7       31.40       49.98     10.53 o
   5   2   7       32.02       41.24      9.80 o
   6   2   7      796.45      780.10     37.95 o
   7   2   7      402.20      459.97     39.02 o
   8   2   7       22.47       13.13      5.81 o
   9   2   7       18.90        4.93      5.13 o
  10   2   7       97.24       99.53     19.66 o
  11   2   7        7.99        2.27      8.71 o
 -13   3   7        0.44        5.12     16.52 o
 -12   3   7       39.20       40.15     11.60 o
 -11   3   7        3.72      -10.33      8.52 o
 -10   3   7       23.74       18.82      3.53 o
  -9   3   7        9.17       12.85      8.40 o
  -8   3   7       29.49       18.09      4.52 o
  -7   3   7     1023.06      993.42     33.28 o
  -6   3   7       51.61       49.64      8.19 o
  -5   3   7     2043.02     2059.19     66.33 o
  -4   3   7       19.47       10.06      3.59 o
  -3   3   7        3.96        2.14      4.33 o
  -2   3   7      120.78      122.81     10.40 o
  -1   3   7        4.26       11.23      5.27 o
   0   3   7      891.62      960.20     57.38 o
   1   3   7     1665.11     1738.23     52.54 o
   2   3   7     1168.02     1195.15     47.99 o
   3   3   7       27.83       20.98      3.91 o
   4   3   7       57.37       68.18      8.88 o
   5   3   7        0.67       -3.34      5.53 o
   6   3   7       96.36       96.27     10.20 o
   7   3   7      790.67      845.19     52.92 o
   8   3   7        3.73       -0.32      2.83 o
   9   3   7        7.85       -3.21      5.63 o
  10   3   7        5.54       -0.31      3.28 o
  11   3   7        3.23       -5.08     10.81 o
 -12   4   7        3.27      -14.38     34.85 o
 -11   4   7        5.17       -4.89     36.12 o
 -10   4   7      137.36      155.77     23.10 o
  -9   4   7      537.39      597.95     42.02 o
  -8   4   7       53.16       71.79     15.51 o
  -7   4   7       28.13       25.34      5.34 o
  -6   4   7      187.46      153.85     16.22 o
  -5   4   7      564.58      497.30     31.04 o
  -4   4   7      257.83      229.42     16.52 o
  -3   4   7      233.54      233.88     17.58 o
  -2   4   7      681.14      616.80     37.51 o
  -1   4   7      638.09      646.77     47.62 o
   0   4   7       14.43       14.87      3.36 o
   1   4   7      454.62      468.58     28.62 o
   2   4   7      261.56      287.18     23.97 o
   3   4   7      629.68      684.46     29.01 o
   4   4   7        4.87        1.44      2.52 o
   5   4   7       64.51       57.21      7.20 o
   6   4   7       76.89       67.48     13.38 o
   7   4   7       79.24       77.96     15.17 o
   8   4   7        0.47        6.55      4.01 o
   9   4   7      127.64      150.68     23.90 o
  10   4   7       45.71       44.58     17.41 o
  11   4   7       10.56       18.96     18.71 o
 -12   5   7       73.70       93.20     20.65 o
 -11   5   7      140.07      170.95     24.28 o
 -10   5   7       32.91       57.14     22.83 o
  -9   5   7      101.95      150.80     26.60 o
  -8   5   7        0.14       -6.77     32.35 o
  -7   5   7      399.34      382.77     29.11 o
  -6   5   7      137.65      125.28     14.97 o
  -5   5   7     2059.19     2089.35     69.00 o
  -4   5   7       12.86       10.04      5.00 o
  -3   5   7      667.38      694.54     29.87 o
  -2   5   7        3.21        1.21      6.78 o
  -1   5   7     1144.25      895.71    186.26 o
   0   5   7      220.46      210.19     18.11 o
   1   5   7        6.59        8.33      3.34 o
   2   5   7      226.83      180.83     25.29 o
   3   5   7        1.69        1.70      2.49 o
   4   5   7       11.71        5.38      4.20 o
   5   5   7      225.81      230.03     25.05 o
   6   5   7        4.04       -3.99      8.76 o
   7   5   7      134.29      166.71     28.52 o
   8   5   7        1.71        2.42     13.37 o
   9   5   7        4.35        1.67     10.46 o
  10   5   7       16.39        2.15     12.59 o
  11   5   7       21.00      -10.28     20.74 o
 -12   6   7       36.50       50.91     18.74 o
 -11   6   7        0.37        2.31     14.74 o
 -10   6   7        0.38       -4.69     10.76 o
  -9   6   7       68.85       31.73     13.01 o
  -8   6   7      100.71       77.06     29.48 o
  -7   6   7      476.39      512.66     35.01 o
  -6   6   7      446.52      407.48     31.73 o
  -5   6   7      610.62      584.87     37.21 o
  -4   6   7      186.99      215.33     23.11 o
  -3   6   7       15.53       17.50      6.97 o
  -2   6   7      400.75      352.97     34.07 o
  -1   6   7      201.50      154.48     18.60 o
   0   6   7      120.38       92.20     11.60 o
   1   6   7      263.32      161.17     44.19 o
   2   6   7      898.96      823.49     58.25 o
   3   6   7      226.72      254.42     20.90 o
   4   6   7       31.12       37.50     10.58 o
   5   6   7        0.33      -15.03     11.51 o
   6   6   7      191.94      206.66     29.82 o
   7   6   7       79.08       67.90     17.06 o
   8   6   7        2.62        3.77      8.50 o
   9   6   7       34.26       14.61     16.57 o
  10   6   7       27.61       10.52     11.50 o
 -12   7   7       28.59       69.90     23.20 o
 -11   7   7       11.24       11.82     11.28 o
 -10   7   7        0.79        6.83      9.79 o
  -9   7   7       50.34       47.23     16.32 o
  -8   7   7      400.97      403.17     45.33 o
  -7   7   7      393.39      429.48     32.98 o
  -6   7   7        9.36       10.46      5.62 o
  -5   7   7        9.20        5.09      5.71 o
  -4   7   7     1499.01     1493.12     61.46 o
  -3   7   7       49.97       45.22     12.70 o
  -2   7   7       24.56       26.81      9.49 o
  -1   7   7      130.73      102.29     13.36 o
   0   7   7       11.81        8.25     10.11 o
   1   7   7        4.40       -0.81      7.16 o
   2   7   7      493.61      460.60     33.04 o
   3   7   7      873.33      946.01     58.98 o
   4   7   7        4.02        8.80     28.90 o
   5   7   7       49.58       55.55     23.48 o
   6   7   7      100.38       68.25     16.18 o
   7   7   7        2.06       -1.01      6.72 o
   8   7   7        4.98       -1.45      7.45 o
   9   7   7        0.02       -3.69      7.38 o
  10   7   7       25.87       30.59     11.16 o
 -12   8   7       12.05       38.28     28.65 o
 -11   8   7       38.69       57.92     20.64 o
 -10   8   7        7.49        3.94      7.25 o
  -9   8   7       94.13       88.18     23.07 o
  -8   8   7       78.96       94.08     23.51 o
  -7   8   7        3.36        4.39      4.66 o
  -6   8   7       93.65       94.40     15.71 o
  -5   8   7       72.39       68.21     13.34 o
  -4   8   7      287.38      300.62     35.94 o
  -3   8   7        3.18       -0.93      5.30 o
  -2   8   7      355.62      329.16     37.44 o
  -1   8   7       13.28       -4.14     10.05 o
   0   8   7       71.71       66.29     14.61 o
   1   8   7       38.51       47.53     15.83 o
   2   8   7        0.44       15.79     14.30 o
   3   8   7      339.83      357.60     61.13 o
   4   8   7       42.96       95.05     48.44 o
   5   8   7       16.60       17.15     26.97 o
   6   8   7       21.04       13.14     11.28 o
   7   8   7      135.20      175.19     30.93 o
   8   8   7       66.88       69.87     22.64 o
   9   8   7        0.34        0.45     11.38 o
  10   8   7        0.13       -7.14      9.12 o
 -11   9   7       44.60       51.41     22.58 o
 -10   9   7       33.53       67.99     31.93 o
  -9   9   7      302.48      377.87     51.76 o
  -8   9   7        3.04       14.75     29.48 o
  -7   9   7       35.54       49.71     17.02 o
  -6   9   7      346.35      323.09     30.98 o
  -5   9   7      359.98      306.92     36.95 o
  -4   9   7     1176.25     1195.35     74.18 o
  -3   9   7     1577.37     1645.65     86.75 o
  -2   9   7        0.23        3.32      7.51 o
  -1   9   7        1.12       -6.10      8.13 o
   0   9   7        4.56       -9.93      9.59 o
   1   9   7      382.80      349.13     39.90 o
   2   9   7      339.21      343.83     40.29 o
   3   9   7       14.14       21.34     11.35 o
   4   9   7      116.07      105.25     34.03 o
   5   9   7       21.53       37.75     20.66 o
   6   9   7       37.61       19.49     31.23 o
   7   9   7        3.48        6.34     26.68 o
   8   9   7        0.73        0.41     11.19 o
   9   9   7        0.05        7.87      8.83 o
  10   9   7        8.80       12.03     25.39 o
 -11  10   7       30.82       61.83     58.03 o
 -10  10   7       12.06       32.94     45.31 o
  -9  10   7      244.38      352.57     59.40 o
  -8  10   7      161.22      238.22     55.57 o
  -7  10   7      689.16      828.28     51.50 o
  -6  10   7       71.74       50.90     14.33 o
  -5  10   7       87.72       93.98     20.67 o
  -4  10   7       36.73       38.33     14.25 o
  -3  10   7      138.72      128.17     25.19 o
  -2  10   7       67.58       47.27     10.65 o
  -1  10   7      329.27      340.74     40.19 o
   0  10   7      201.32      212.63     32.56 o
   1  10   7      611.31      613.51     55.48 o
   2  10   7       45.10       47.90     13.74 o
   3  10   7      377.23      400.48     45.09 o
   4  10   7       82.15       99.01     22.82 o
   5  10   7        3.38       -5.91      6.60 o
   6  10   7        1.78       21.15     23.97 o
   7  10   7        6.71       18.45     43.16 o
   8  10   7       40.59       64.00     21.24 o
   9  10   7        0.16        9.66     25.68 o
 -10  11   7        4.89       34.53     54.16 o
  -9  11   7       14.13       18.88     16.99 o
  -8  11   7        0.06        3.75     11.15 o
  -7  11   7        3.53       12.79     16.33 o
  -6  11   7       47.15       54.06     16.65 o
  -5  11   7        5.38       -0.42      6.62 o
  -4  11   7      199.50      203.73     32.48 o
  -3  11   7      633.41      649.44     58.13 o
  -2  11   7       10.40        8.40      6.23 o
  -1  11   7      490.35      494.98     51.46 o
   0  11   7     2012.20     2068.09    105.29 o
   1  11   7      265.08      297.06     40.46 o
   2  11   7      654.39      715.87     63.07 o
   3  11   7       10.66        3.58      3.00 o
   4  11   7      153.69      185.55     32.90 o
   5  11   7       61.86       40.06     13.73 o
   6  11   7        0.04        2.94      4.64 o
   7  11   7       38.27       68.40     19.60 o
   8  11   7        2.80       12.11     27.14 o
   9  11   7        2.55       20.76     39.29 o
 -10  12   7       26.29       21.32     18.68 o
  -9  12   7       40.00       42.90     29.75 o
  -8  12   7       34.59       43.84     25.71 o
  -7  12   7       13.42       13.43      3.98 o
  -6  12   7       20.75       14.91      4.58 o
  -5  12   7       27.35       31.52     13.22 o
  -4  12   7        0.05       -6.57      9.55 o
  -3  12   7      383.31      400.81     47.53 o
  -2  12   7      270.23      314.37     42.74 o
  -1  12   7       29.77       37.39     15.85 o
   0  12   7      258.82      269.54     39.57 o
   1  12   7      466.35      470.82     52.58 o
   2  12   7      210.26      221.86     35.55 o
   3  12   7      109.33       98.49     23.28 o
   4  12   7      340.62      383.84     47.80 o
   5  12   7      126.03      151.40     30.39 o
   6  12   7      108.15      121.36     27.96 o
   7  12   7        1.22      -11.06     16.99 o
   8  12   7        1.98      -12.14     14.72 o
  -9  13   7      155.10      171.85     53.68 o
  -8  13   7        7.54       23.97     16.00 o
  -7  13   7       64.04       85.62     34.98 o
  -6  13   7       21.47       22.44     11.29 o
  -5  13   7       39.02       27.15      9.25 o
  -4  13   7       46.91       51.76     17.34 o
  -3  13   7      297.93      272.23     40.53 o
  -2  13   7     1293.32     1356.03     90.73 o
  -1  13   7       70.08       73.22     20.96 o
   0  13   7       14.16       16.29      2.80 o
   1  13   7       15.06        7.63      9.65 o
   2  13   7        0.00       -3.44      7.68 o
   3  13   7       24.00       29.01     12.99 o
   4  13   7       33.75       38.90     16.29 o
   5  13   7      106.82      110.63     26.65 o
   6  13   7        1.82        2.81      8.23 o
   7  13   7       97.60      106.92     42.18 o
   8  13   7       17.77       23.67     21.01 o
  -8  14   7       10.03        9.66     18.68 o
  -7  14   7       61.27       79.13     34.07 o
  -6  14   7       16.87       18.50     11.45 o
  -5  14   7        0.00       -4.96      5.00 o
  -4  14   7      191.14      179.45     33.38 o
  -3  14   7       65.15       49.78     17.66 o
  -2  14   7      219.92      196.00     35.19 o
  -1  14   7       21.91       29.00     10.33 o
   0  14   7       25.85       17.26      9.05 o
   1  14   7        4.06       -1.38      9.23 o
   2  14   7       70.79       65.98     18.93 o
   3  14   7      352.70      332.10     47.17 o
   4  14   7       60.49       55.40     20.09 o
   5  14   7       37.54       27.56     10.59 o
   6  14   7        7.58       -5.58     10.09 o
   7  14   7       20.86       38.66     26.62 o
  -8  15   7      233.79      330.87     78.40 o
  -7  15   7       12.54       35.05     26.96 o
  -6  15   7       11.77       10.40     10.59 o
  -5  15   7       66.25       95.39     24.24 o
  -4  15   7       38.21       55.27     20.15 o
  -3  15   7      469.92      448.68     55.82 o
  -2  15   7       31.17       23.45     18.16 o
  -1  15   7       82.95      110.15     26.81 o
   0  15   7       40.75       46.21     18.16 o
   1  15   7        2.73      -10.55     10.05 o
   2  15   7       76.93       61.86     20.10 o
   3  15   7      119.87      131.56     30.30 o
   4  15   7       64.66       71.31     23.36 o
   5  15   7        8.01       -0.38      7.47 o
   6  15   7        2.81       10.34      7.75 o
  -7  16   7       59.05       88.51     41.31 o
  -6  16   7        3.08        4.97      5.09 o
  -5  16   7       11.49       17.07     12.16 o
  -4  16   7        3.28       -4.97     14.37 o
  -3  16   7        1.64        3.89      9.51 o
  -2  16   7      197.93      243.18     42.57 o
  -1  16   7       93.79      100.28     26.96 o
   0  16   7       53.51       43.51     18.03 o
   1  16   7        0.76       -1.47      3.94 o
   2  16   7        5.88       -1.93      9.45 o
   3  16   7       67.57       64.98     22.84 o
   4  16   7        0.07       -0.10     11.56 o
   5  16   7        2.94        7.78      8.59 o
  -5  17   7       82.04      107.98     27.64 o
  -4  17   7       45.53       78.64     25.62 o
  -3  17   7       18.48       26.40     13.49 o
  -2  17   7        0.29        4.96      9.20 o
  -1  17   7        1.61        1.49     10.54 o
   0  17   7      157.92      133.25     32.41 o
   1  17   7        6.32        1.04      6.51 o
   2  17   7       26.68        9.04      8.42 o
   3  17   7       14.77        9.69      3.15 o
   4  17   7       20.30        9.10      8.53 o
  -3  18   7        9.30        5.11     20.05 o
  -2  18   7        2.05       -9.08     11.28 o
  -1  18   7        0.70      -23.57     15.84 o
   0  18   7       13.31        6.77     11.09 o
   1  18   7       15.10        0.13      6.53 o
   2  18   7       24.55        6.61      8.09 o
 -12   0   8        0.70        8.46     12.19 o
 -10   0   8       24.83        1.52     11.90 o
  -8   0   8      477.84      450.67     36.05 o
  -6   0   8     1049.07     1047.65     38.29 o
  -4   0   8       67.08       73.27     22.72 o
  -2   0   8     2474.71     2522.57    134.22 o
   0   0   8      840.97      804.79     26.46 o
   2   0   8      129.92      194.86     41.09 o
   4   0   8        0.30        7.48      6.25 o
   6   0   8       56.50       54.61     23.10 o
   8   0   8       27.78       43.26     20.91 o
  10   0   8        3.18      -21.36     14.80 o
 -12   1   8       63.80       74.22     23.29 o
 -11   1   8        9.58       19.66      7.03 o
 -10   1   8        6.16       -8.84      9.99 o
  -9   1   8      171.58      155.04     15.91 o
  -8   1   8      110.03      114.25     11.47 o
  -7   1   8      552.85      576.77     24.93 o
  -6   1   8     1858.19     1894.75     47.74 o
  -5   1   8      672.62      643.06     37.45 o
  -4   1   8      708.18      674.40     38.05 o
  -3   1   8       41.87       41.80      8.59 o
  -2   1   8        9.60       11.35      3.52 o
  -1   1   8       13.11        9.39      3.62 o
   0   1   8      129.50      110.34      8.44 o
   1   1   8      507.16      531.72     30.22 o
   2   1   8      129.34      131.65     16.28 o
   3   1   8      395.35      375.94     29.91 o
   4   1   8      261.58      277.29     27.23 o
   5   1   8        4.11        1.74      6.07 o
   6   1   8       35.58       38.00     11.21 o
   7   1   8      144.63      159.16     23.73 o
   8   1   8       12.87        0.89      5.13 o
   9   1   8       67.01       40.85     11.36 o
  10   1   8        0.02        1.36      4.31 o
 -12   2   8       12.29        2.84     18.75 o
 -11   2   8       64.65       67.54     26.83 o
 -10   2   8       55.74       61.95     17.24 o
  -9   2   8       75.35       77.09     11.38 o
  -8   2   8        9.83        3.72      3.98 o
  -7   2   8      352.62      327.05     17.28 o
  -6   2   8      387.16      401.39     22.08 o
  -5   2   8     1196.66     1063.32     58.02 o
  -4   2   8      155.18      141.65     16.71 o
  -3   2   8       69.27       67.12     10.80 o
  -2   2   8       42.56       36.03      4.62 o
  -1   2   8      333.93      357.84     23.77 o
   0   2   8      235.72      252.62     16.91 o
   1   2   8      226.84      238.95     19.51 o
   2   2   8      143.72      148.45     10.45 o
   3   2   8      114.50      139.27     17.92 o
   4   2   8      371.38      395.70     32.68 o
   5   2   8       31.04       28.61      8.08 o
   6   2   8       80.01      101.14     18.09 o
   7   2   8        0.66       -4.69      5.62 o
   8   2   8       76.92       68.74     16.19 o
   9   2   8        4.57        4.26      7.19 o
  10   2   8        4.14        3.22      4.36 o
 -12   3   8       41.83       79.81     33.09 o
 -11   3   8       14.92        7.89     14.54 o
 -10   3   8        4.41        8.47      9.12 o
  -9   3   8        3.75        5.25      5.24 o
  -8   3   8      281.22      317.99     20.39 o
  -7   3   8      449.44      466.25     26.62 o
  -6   3   8       50.23       42.33      6.31 o
  -5   3   8      102.05       92.12      8.96 o
  -4   3   8       69.77       63.36     13.78 o
  -3   3   8        4.34        2.36      3.08 o
  -2   3   8      407.42      408.80     19.49 o
  -1   3   8      121.03      125.00     14.60 o
   0   3   8      535.46      543.46     46.64 o
   1   3   8      111.01       97.10     12.83 o
   2   3   8      149.27      182.97     13.68 o
   3   3   8        0.19       -1.77      5.66 o
   4   3   8       28.77       22.69      6.90 o
   5   3   8        3.43       -0.85      3.21 o
   6   3   8        0.06       -5.08      4.99 o
   7   3   8        4.07       -0.63      3.50 o
   8   3   8       59.24       45.15     13.07 o
   9   3   8       10.60        3.24      4.07 o
  10   3   8       28.18       26.33     11.28 o
 -12   4   8       13.86      -37.54     25.02 o
 -11   4   8       26.19        8.48     12.92 o
 -10   4   8      101.77      141.66     20.85 o
  -9   4   8      110.11      150.04     25.90 o
  -8   4   8      157.42      192.94     30.91 o
  -7   4   8        6.56        3.96      4.02 o
  -6   4   8      395.87      396.39     30.25 o
  -5   4   8       61.95       56.77     10.77 o
  -4   4   8       14.19        3.22      6.22 o
  -3   4   8      225.65      224.27     17.41 o
  -2   4   8     1062.99     1051.05     52.32 o
  -1   4   8       77.13       75.40     16.81 o
   0   4   8        5.85       10.42      2.94 o
   1   4   8       20.55       16.98      5.97 o
   2   4   8       16.37       32.53      7.57 o
   3   4   8        7.99        6.07      3.03 o
   4   4   8      297.67      280.84     27.57 o
   5   4   8      200.57      175.84     21.65 o
   6   4   8       61.42       74.60     15.59 o
   7   4   8       75.31       76.16     17.13 o
   8   4   8      259.35      287.46     33.67 o
   9   4   8        9.57        2.72      6.07 o
  10   4   8        6.58        9.06      4.15 o
 -12   5   8       34.17       15.65     10.14 o
 -11   5   8        5.14      -46.08     30.72 o
 -10   5   8      202.27      235.13     36.26 o
  -9   5   8        2.40      -23.21     42.81 o
  -8   5   8       51.95       41.61     22.54 o
  -7   5   8        1.59        7.79      5.95 o
  -6   5   8     1367.29     1351.98     59.50 o
  -5   5   8      409.25      377.01     30.54 o
  -4   5   8      104.79      116.08     12.45 o
  -3   5   8      221.45      181.54     26.26 o
  -2   5   8      311.89      370.97     45.73 o
  -1   5   8       28.25       34.62     16.74 o
   0   5   8       86.92       85.71     25.97 o
   1   5   8      322.79      358.83     40.38 o
   2   5   8      702.47      717.43     40.43 o
   3   5   8        8.32       20.40      9.73 o
   4   5   8      820.27      933.28     51.50 o
   5   5   8        0.36       -4.49      7.31 o
   6   5   8       31.66       34.34      7.95 o
   7   5   8       11.26        0.92      5.53 o
   8   5   8       61.89       64.65     18.17 o
   9   5   8       22.99       10.90     13.14 o
  10   5   8        7.26       -2.93     19.70 o
 -12   6   8       16.84       19.66     13.59 o
 -11   6   8        0.07      -13.00     23.97 o
 -10   6   8       47.40       38.30     15.02 o
  -9   6   8      148.10      156.14     27.96 o
  -8   6   8      396.04      407.79     45.83 o
  -7   6   8       44.43       26.95      5.72 o
  -6   6   8      376.75      331.38     29.91 o
  -5   6   8      142.55      132.11     19.03 o
  -4   6   8       72.41       92.06     15.31 o
  -3   6   8     1497.03     1463.22     74.58 o
  -2   6   8      153.59       90.37     28.45 o
  -1   6   8       78.32       61.86     11.82 o
   0   6   8       76.39       78.52     26.68 o
   1   6   8       67.03       49.72      9.59 o
   2   6   8      129.48      126.89     20.98 o
   3   6   8      481.27      551.24     45.63 o
   4   6   8       11.04       21.04     10.51 o
   5   6   8      223.56      208.83     31.00 o
   6   6   8      186.09      213.76     32.81 o
   7   6   8        1.13       -1.81      5.58 o
   8   6   8        2.72       -5.35     11.18 o
   9   6   8       10.89       -5.85      5.02 o
  10   6   8       18.72       -6.88     35.17 o
 -11   7   8        0.85        3.50     13.40 o
 -10   7   8       27.98       28.46     18.27 o
  -9   7   8        0.62       -5.00     10.50 o
  -8   7   8        6.21       -5.71      9.05 o
  -7   7   8        6.09        5.43      5.70 o
  -6   7   8      308.24      259.53     27.55 o
  -5   7   8       90.20      104.97     17.18 o
  -4   7   8        0.10        2.24      4.90 o
  -3   7   8        0.21        1.17      4.38 o
  -2   7   8        6.05       -1.88      5.61 o
  -1   7   8        6.70        6.47      7.69 o
   0   7   8       42.50       52.72     19.18 o
   1   7   8      556.51      485.78     49.82 o
   2   7   8       38.03       23.49     16.06 o
   3   7   8        5.02       -6.57     11.59 o
   4   7   8      176.48      189.66     29.41 o
   5   7   8        5.51        3.82      6.29 o
   6   7   8        5.88        7.69     12.70 o
   7   7   8        1.56       -1.17      4.30 o
   8   7   8        0.10       -0.34      7.03 o
   9   7   8        0.69       -1.75      5.23 o
 -11   8   8        2.20        5.25      9.60 o
 -10   8   8       51.11       55.63     19.62 o
  -9   8   8       77.00       82.51     23.44 o
  -8   8   8       23.34       18.38     11.17 o
  -7   8   8       84.56       82.17     19.79 o
  -6   8   8      871.60      907.93     51.65 o
  -5   8   8      199.77      186.51     24.45 o
  -4   8   8       75.04       59.14     13.61 o
  -3   8   8      142.50      144.94     26.76 o
  -2   8   8       24.67       17.02      7.78 o
  -1   8   8      259.16      229.25     32.74 o
   0   8   8      189.44      159.37     35.94 o
   1   8   8       34.09       17.53      4.86 o
   2   8   8      237.60      205.02     45.96 o
   3   8   8      212.39      205.59     48.79 o
   4   8   8      278.83      350.33     40.44 o
   5   8   8       32.49       57.44     18.91 o
   6   8   8       40.73       56.18     18.10 o
   7   8   8        2.87        8.99      6.86 o
   8   8   8       48.58       61.84     20.19 o
   9   8   8        0.04       -4.72      6.37 o
 -11   9   8        0.13       25.66     18.42 o
 -10   9   8       16.71       26.48     21.84 o
  -9   9   8       74.09      108.47     41.05 o
  -8   9   8        0.03       25.86     35.80 o
  -7   9   8       61.49       66.89     29.46 o
  -6   9   8      167.46      233.21     38.45 o
  -5   9   8      413.83      417.21     45.22 o
  -4   9   8       14.01        4.79      8.89 o
  -3   9   8      101.80       97.18     22.99 o
  -2   9   8     1168.85     1208.44     78.08 o
  -1   9   8        0.33      -10.72     11.74 o
   0   9   8      106.19       74.92     15.55 o
   1   9   8       62.46       55.31     12.04 o
   2   9   8      111.16      122.90     36.30 o
   3   9   8       52.04       59.80     23.81 o
   4   9   8      121.98      174.77     46.12 o
   5   9   8      104.74      109.99     37.74 o
   6   9   8        0.66        7.80     21.63 o
   7   9   8       39.05       62.79     27.26 o
   8   9   8        0.06        6.81     21.59 o
   9   9   8       11.81       10.39     10.21 o
 -10  10   8       93.82      125.21     55.04 o
  -9  10   8        1.42       26.65     52.22 o
  -8  10   8       89.22      157.71     70.45 o
  -7  10   8        4.40       -0.59      8.24 o
  -6  10   8      471.03      501.74     57.26 o
  -5  10   8       20.50       43.61     14.35 o
  -4  10   8      311.02      337.09     42.64 o
  -3  10   8      729.53      731.11     62.93 o
  -2  10   8       16.41       17.97      9.19 o
  -1  10   8       92.08      107.45     23.10 o
   0  10   8       10.72       -4.34      9.28 o
   1  10   8       60.81       77.57     20.53 o
   2  10   8       77.51       89.26     21.10 o
   3  10   8      774.09      769.54     66.17 o
   4  10   8        8.66        7.82     13.80 o
   5  10   8       17.40       13.92     16.73 o
   6  10   8      126.24      145.66     45.55 o
   7  10   8        0.04       32.20     18.26 o
   8  10   8      107.62      179.69     55.16 o
 -10  11   8        3.27       13.78     39.04 o
  -9  11   8      182.27      234.30     58.88 o
  -8  11   8        4.52        0.44      9.28 o
  -7  11   8      333.75      338.40     68.50 o
  -6  11   8       35.46       25.32      9.50 o
  -5  11   8      273.30      290.68     40.81 o
  -4  11   8       56.94       60.66     16.26 o
  -3  11   8      100.32      100.91     23.93 o
  -2  11   8        0.12       -1.13      8.75 o
  -1  11   8       47.94       64.95     19.91 o
   0  11   8      713.56      728.56     64.45 o
   1  11   8       81.22       86.19     23.52 o
   2  11   8      142.56      129.77     27.11 o
   3  11   8        0.08       10.26      9.30 o
   4  11   8       13.15       16.16      9.12 o
   5  11   8       16.97       39.12     16.25 o
   6  11   8        2.57       15.89     11.18 o
   7  11   8        1.43        6.87     10.09 o
   8  11   8        6.34        5.02      7.92 o
  -9  12   8      147.71      183.21     55.42 o
  -8  12   8       22.64       71.75     35.53 o
  -7  12   8       14.08        6.22      6.17 o
  -6  12   8       25.71       35.49     14.01 o
  -5  12   8      124.18      137.37     28.38 o
  -4  12   8        0.61        3.09      6.41 o
  -3  12   8      339.73      375.93     47.48 o
  -2  12   8       94.85       90.81     23.30 o
  -1  12   8      386.14      394.94     50.24 o
   0  12   8      209.24      203.21     35.72 o
   1  12   8      310.91      350.18     45.73 o
   2  12   8       47.37       54.53     18.24 o
   3  12   8       63.42       76.77     22.37 o
   4  12   8       45.27       41.76     16.01 o
   5  12   8      377.90      405.35     51.08 o
   6  12   8        5.70       10.50     10.98 o
   7  12   8       18.13        6.93      7.89 o
  -9  13   8        0.13        1.61      9.53 o
  -8  13   8        0.45        4.77      8.33 o
  -7  13   8       18.68       36.58     26.02 o
  -6  13   8        2.21       -1.92      8.70 o
  -5  13   8       95.37      117.00     26.56 o
  -4  13   8        1.29       -1.68      5.45 o
  -3  13   8        8.06        9.01      7.54 o
  -2  13   8        5.31       14.17      8.53 o
  -1  13   8       49.71       55.52     20.12 o
   0  13   8       14.53       20.69     13.20 o
   1  13   8       49.82       31.58     14.49 o
   2  13   8        2.36        2.12      9.19 o
   3  13   8        2.63        2.37     10.73 o
   4  13   8       65.51       64.96     20.74 o
   5  13   8       13.15        9.43     12.89 o
   6  13   8      136.80      152.01     32.42 o
   7  13   8       21.66       12.44     11.39 o
  -8  14   8       82.38       82.19     36.78 o
  -7  14   8      256.00      313.05     72.68 o
  -6  14   8        7.57       13.76     11.86 o
  -5  14   8        0.43        2.29      9.73 o
  -4  14   8       60.61       29.55     10.28 o
  -3  14   8      188.57      191.18     35.60 o
  -2  14   8      246.10      249.31     40.72 o
  -1  14   8      341.69      351.68     49.25 o
   0  14   8        0.27       -1.24      2.69 o
   1  14   8       11.09       11.02      6.10 o
   2  14   8        3.37      -12.62      9.89 o
   3  14   8       27.54       29.77     12.07 o
   4  14   8       42.74       46.50     18.18 o
   5  14   8      114.85      117.91     29.38 o
   6  14   8       17.06       38.55     17.26 o
  -7  15   8        4.69       16.85     14.79 o
  -6  15   8       85.06      109.75     43.60 o
  -5  15   8       20.80       25.68     14.24 o
  -4  15   8       20.09       22.83     10.48 o
  -3  15   8      206.02      243.16     41.96 o
  -2  15   8       12.10       12.06     11.65 o
  -1  15   8       96.01       94.10     26.26 o
   0  15   8       66.25       71.26     22.53 o
   1  15   8       18.22        3.33      4.51 o
   2  15   8      114.83      124.30     30.91 o
   3  15   8       10.32       11.07      9.09 o
   4  15   8       28.40       23.89     13.16 o
   5  15   8        6.81        0.20      3.85 o
  -6  16   8       16.27       35.51     32.00 o
  -5  16   8      390.52      508.42     62.25 o
  -4  16   8       26.88       31.21     17.57 o
  -3  16   8      134.88      175.68     36.13 o
  -2  16   8       51.25       74.57     24.56 o
  -1  16   8       20.79       17.54      9.65 o
   0  16   8        0.43        5.87      7.78 o
   1  16   8       26.56       41.69     19.05 o
   2  16   8       45.43       54.01     20.38 o
   3  16   8      171.99      194.60     62.62 o
   4  16   8        0.52        4.35     14.48 o
  -4  17   8       29.91       25.63     14.03 o
  -3  17   8        1.40        9.30      7.42 o
  -2  17   8       43.40       45.29     18.63 o
  -1  17   8       21.98       31.83     16.28 o
   0  17   8       15.56       16.44      9.26 o
   1  17   8       78.92       74.91     25.23 o
   2  17   8       50.87       60.94     35.20 o
 -11   0   9       69.84       70.37     28.55 o
  -9   0   9      467.56      531.55     50.81 o
  -7   0   9     1074.59     1068.29     91.59 o
  -5   0   9     1276.56     1300.68     96.72 o
  -3   0   9     3545.56     3736.87    172.50 o
  -1   0   9     1672.06     1724.48     64.69 o
   1   0   9      105.66      103.58     15.06 o
   3   0   9      244.20      201.72     45.05 o
   5   0   9      181.78      165.08     43.83 o
   7   0   9       15.71      -10.89     14.34 o
   9   0   9       10.43        6.98     17.35 o
 -12   1   9       21.63       16.20     12.22 o
 -11   1   9        4.39      -22.41     16.65 o
 -10   1   9       64.88       75.81     30.82 o
  -9   1   9       12.27       -3.97     20.96 o
  -8   1   9       99.77       91.02     16.18 o
  -7   1   9      141.32      159.62     17.65 o
  -6   1   9       55.34       68.84     13.06 o
  -5   1   9        1.88        3.14      4.62 o
  -4   1   9      275.41      284.43     25.89 o
  -3   1   9      103.01       89.40     12.93 o
  -2   1   9       47.99       48.47     10.12 o
  -1   1   9      745.10      699.11     35.22 o
   0   1   9      912.46      932.36     25.92 o
   1   1   9       96.59       83.67      7.18 o
   2   1   9        7.72        3.45      3.50 o
   3   1   9      660.89      740.93     44.49 o
   4   1   9       96.18       97.23     16.38 o
   5   1   9        9.83        4.35      2.46 o
   6   1   9      134.28      134.42     21.88 o
   7   1   9        1.27       10.90      8.44 o
   8   1   9        9.13       -7.79      6.08 o
   9   1   9        3.00        0.10      5.32 o
  10   1   9        6.49        7.77      4.66 o
 -12   2   9        7.12       17.08     20.98 o
 -11   2   9       13.50       16.26     15.47 o
 -10   2   9       35.46       16.45     13.48 o
  -9   2   9       47.29       40.02     12.67 o
  -8   2   9        0.96       -0.22      7.38 o
  -7   2   9       42.40       20.15      6.25 o
  -6   2   9       21.27        8.58     10.19 o
  -5   2   9      234.64      238.01     29.61 o
  -4   2   9      619.61      586.92     37.45 o
  -3   2   9      356.31      365.60     28.22 o
  -2   2   9      265.65      242.17     20.96 o
  -1   2   9        0.12       -7.99      5.54 o
   0   2   9      104.51       94.82     20.67 o
   1   2   9       35.00       35.48      7.12 o
   2   2   9       62.96       50.71      8.44 o
   3   2   9        1.19       -2.82      5.23 o
   4   2   9       14.39       23.55      8.86 o
   5   2   9        0.60       -4.58      4.06 o
   6   2   9        0.39       -5.28      3.91 o
   7   2   9        1.22        4.78      5.53 o
   8   2   9       36.30       31.71      9.13 o
   9   2   9       28.50       16.71      6.14 o
  10   2   9       29.58       35.73     14.41 o
 -12   3   9        2.67       13.14     18.56 o
 -11   3   9       26.88       59.57     32.90 o
 -10   3   9       13.93       12.99     18.35 o
  -9   3   9       34.32       28.47      8.85 o
  -8   3   9      166.96      166.62     28.31 o
  -7   3   9       54.57       47.77     10.90 o
  -6   3   9       25.89       22.76      7.28 o
  -5   3   9      264.42      260.68     24.98 o
  -4   3   9      153.59      137.74     18.94 o
  -3   3   9      976.34      955.31     36.62 o
  -2   3   9      143.35      138.51     11.20 o
  -1   3   9       24.84       25.06     14.28 o
   0   3   9      372.14      387.02     42.12 o
   1   3   9       75.17       97.90     13.83 o
   2   3   9       24.92       26.82      6.40 o
   3   3   9      436.43      403.33     32.13 o
   4   3   9       11.05       -2.67      7.25 o
   5   3   9        6.50        8.16      5.29 o
   6   3   9       29.67       19.69      9.23 o
   7   3   9       16.39       15.27      7.99 o
   8   3   9        2.17        3.15      4.13 o
   9   3   9        6.22       -0.63      5.68 o
 -12   4   9       35.91       -2.19     22.88 o
 -11   4   9       42.50      -10.96     30.03 o
 -10   4   9       29.13       22.63     15.82 o
  -9   4   9       51.63       31.18     22.88 o
  -8   4   9        2.95       -5.37     20.78 o
  -7   4   9        0.05       -1.51      7.70 o
  -6   4   9        2.97        1.32      4.21 o
  -5   4   9       46.61       30.10     14.01 o
  -4   4   9     1507.75     1560.87     73.14 o
  -3   4   9        4.16       -5.03      6.89 o
  -2   4   9      771.12      767.34     41.54 o
  -1   4   9       32.71       38.43     12.37 o
   0   4   9        6.56        8.64      2.74 o
   1   4   9      175.59      138.21     25.60 o
   2   4   9       36.26       46.31      9.87 o
   3   4   9      208.78      233.89     24.78 o
   4   4   9       30.80       23.28      5.55 o
   5   4   9      298.73      332.54     32.68 o
   6   4   9       27.72       19.28     14.19 o
   7   4   9        7.94        9.04      8.54 o
   8   4   9       25.42       11.11     12.26 o
   9   4   9        4.59        5.97      6.22 o
 -11   5   9      143.41      171.10     46.14 o
 -10   5   9       15.53       13.75     19.37 o
  -9   5   9      241.48      267.96     38.35 o
  -8   5   9        7.51       -1.80     11.75 o
  -7   5   9       75.67       70.65     15.20 o
  -6   5   9      287.32      294.45     28.28 o
  -5   5   9      439.00      475.62     35.78 o
  -4   5   9      325.44      341.14     29.80 o
  -3   5   9      287.66      311.68     31.96 o
  -2   5   9      229.19      270.02     38.67 o
  -1   5   9      232.06      222.05     46.80 o
   0   5   9       38.42       38.41     19.91 o
   1   5   9      280.94      295.82     38.87 o
   2   5   9       12.90        8.40      8.94 o
   3   5   9        3.40       16.35     10.02 o
   4   5   9       82.85       74.56     15.05 o
   5   5   9       33.60       22.76      6.93 o
   6   5   9       16.65        9.99      7.95 o
   7   5   9       13.00       10.55     11.96 o
   8   5   9       13.73        7.74     18.07 o
   9   5   9       38.97       20.14     29.50 o
 -11   6   9        9.99       -3.23     13.24 o
 -10   6   9       13.69       -5.20      8.27 o
  -9   6   9       27.53       16.60     12.10 o
  -8   6   9       15.36        5.58     14.37 o
  -7   6   9       25.40       15.02      4.71 o
  -6   6   9       69.29       68.77     13.88 o
  -5   6   9      789.23      808.09     48.54 o
  -4   6   9     1687.23     1710.61     68.43 o
  -3   6   9      448.62      480.67     35.88 o
  -2   6   9        0.21       -1.81      8.36 o
  -1   6   9       12.65        3.97      8.41 o
   0   6   9      214.77      167.00     41.38 o
   1   6   9       49.78       41.86     19.44 o
   2   6   9      371.62      399.94     65.94 o
   3   6   9        8.59       11.68     24.87 o
   4   6   9        5.81       13.43     11.85 o
   5   6   9       51.88       53.98     15.74 o
   6   6   9       40.59       40.39     14.80 o
   7   6   9       45.65       19.40     10.67 o
   8   6   9        2.91      -11.64     19.19 o
   9   6   9        0.48        0.51     13.33 o
 -11   7   9       53.57       69.76     22.82 o
 -10   7   9       19.61        7.75     16.07 o
  -9   7   9       30.60       19.22      9.07 o
  -8   7   9       26.32       20.17     11.41 o
  -7   7   9       12.89        9.47      5.93 o
  -6   7   9       79.42       59.40     13.35 o
  -5   7   9      166.41      205.13     25.02 o
  -4   7   9       32.21       39.34     15.49 o
  -3   7   9       95.66       99.48     22.21 o
  -2   7   9     1371.39     1433.25     85.09 o
  -1   7   9      392.95      450.09     67.57 o
   0   7   9      172.31      193.39     42.28 o
   1   7   9       37.44       26.73     16.53 o
   2   7   9       11.01       -1.34     13.95 o
   3   7   9        5.36       -2.13      3.51 o
   4   7   9       27.91       20.89     33.91 o
   5   7   9       59.54       65.48     19.17 o
   6   7   9       26.15       48.19     16.93 o
   7   7   9        2.60        9.36      7.12 o
   8   7   9       52.06       37.59     14.79 o
   9   7   9        1.14       -2.77     11.64 o
 -11   8   9        5.21       19.16     14.24 o
 -10   8   9       14.70        8.43      7.25 o
  -9   8   9       65.47       83.03     33.56 o
  -8   8   9        4.21       15.33     29.58 o
  -7   8   9       39.74       69.24     20.52 o
  -6   8   9      126.64      115.19     19.78 o
  -5   8   9        4.55        2.35      3.82 o
  -4   8   9      343.53      334.64     41.71 o
  -3   8   9      427.29      429.48     47.18 o
  -2   8   9        5.87        0.74      4.93 o
  -1   8   9       32.42       19.52      7.82 o
   0   8   9        3.25        1.83      4.38 o
   1   8   9        8.44       13.26     19.54 o
   2   8   9       20.24       10.01      6.21 o
   3   8   9       69.33       99.53     36.31 o
   4   8   9        5.02        1.44      6.24 o
   5   8   9       40.66       78.86     29.35 o
   6   8   9      131.96      168.88     31.91 o
   7   8   9        2.70       13.26     11.93 o
   8   8   9       35.56       40.82     15.93 o
 -10   9   9        0.05       15.71     12.36 o
  -9   9   9       15.69       23.32     38.01 o
  -8   9   9      179.92      234.52     39.22 o
  -7   9   9      297.78      348.74     45.24 o
  -6   9   9       18.66        4.95      9.46 o
  -5   9   9        1.27        0.15      1.90 o
  -4   9   9        0.09        5.98      9.94 o
  -3   9   9      102.12       73.85     19.70 o
  -2   9   9     1134.77     1197.47     81.70 o
  -1   9   9      202.44      203.54     33.79 o
   0   9   9       21.14       10.48      4.26 o
   1   9   9       62.70       67.20     27.96 o
   2   9   9       18.30       14.87     18.76 o
   3   9   9        9.93       17.61     15.51 o
   4   9   9       11.46       24.67     23.81 o
   5   9   9        1.72        4.31      9.62 o
   6   9   9       20.46       49.35     20.84 o
   7   9   9       79.17      133.04     30.48 o
   8   9   9        9.92       24.23     18.54 o
 -10  10   9       31.15       55.75     30.75 o
  -9  10   9       49.54       96.71     34.85 o
  -8  10   9       24.22       34.68     69.00 o
  -7  10   9        3.90       -4.52     13.42 o
  -6  10   9       31.32       22.48     10.85 o
  -5  10   9       50.58       63.07     19.01 o
  -4  10   9       14.39       16.38      8.73 o
  -3  10   9      162.30      137.36     29.39 o
  -2  10   9      102.75       83.15     21.22 o
  -1  10   9      206.97      210.86     35.18 o
   0  10   9      257.04      272.83     39.28 o
   1  10   9       26.90       18.61      9.86 o
   2  10   9      350.28      353.74     47.40 o
   3  10   9      435.12      488.17     81.33 o
   4  10   9      242.21      239.66     61.38 o
   5  10   9      208.14      259.82     62.89 o
   6  10   9        5.08       16.04     21.15 o
   7  10   9       48.64      147.27     35.60 o
  -9  11   9        6.96       11.22     15.76 o
  -8  11   9      102.92       57.50     29.61 o
  -7  11   9       11.10       12.74      3.25 o
  -6  11   9       20.95       25.76     13.54 o
  -5  11   9        2.51        4.17      9.30 o
  -4  11   9      207.79      254.76     39.68 o
  -3  11   9       15.91       16.56      8.53 o
  -2  11   9      137.11      142.35     28.29 o
  -1  11   9      246.33      221.18     37.08 o
   0  11   9      171.01      192.32     35.02 o
   1  11   9        0.92        9.55      8.07 o
   2  11   9      141.78      142.55     31.02 o
   3  11   9       47.57       50.98     18.20 o
   4  11   9      199.06      229.33     39.46 o
   5  11   9       21.54       21.47     14.12 o
   6  11   9       53.83       47.07     18.09 o
   7  11   9        5.89       16.83     13.84 o
  -8  12   9       77.70       79.61     36.13 o
  -7  12   9       56.04       65.89     33.22 o
  -6  12   9       99.13       91.46     23.07 o
  -5  12   9       44.87       42.25     13.74 o
  -4  12   9      350.50      382.77     50.25 o
  -3  12   9      147.00      146.86     30.52 o
  -2  12   9       29.92       14.04      8.22 o
  -1  12   9      153.48      155.49     31.96 o
   0  12   9       10.04        8.09      7.69 o
   1  12   9      278.24      291.03     44.70 o
   2  12   9      119.86      144.00     30.57 o
   3  12   9        9.47       13.20      4.29 o
   4  12   9        7.98        3.29      5.91 o
   5  12   9       15.73       18.16     12.25 o
   6  12   9        7.55       16.04     10.55 o
  -8  13   9        9.68       26.49     24.55 o
  -7  13   9       10.54       18.98     22.95 o
  -6  13   9       32.33       28.49     15.00 o
  -5  13   9        5.63        4.29      9.30 o
  -4  13   9        2.75       -2.23      5.79 o
  -3  13   9      184.06      190.72     35.88 o
  -2  13   9        0.89       -6.05      8.30 o
  -1  13   9       27.26       20.92      9.98 o
   0  13   9      159.55      147.50     31.83 o
   1  13   9      211.26      211.71     38.36 o
   2  13   9      122.72      127.55     29.69 o
   3  13   9        2.19       -4.15      2.77 o
   4  13   9        5.44       -6.22      5.72 o
   5  13   9       15.15       19.08     12.00 o
   6  13   9        0.79       -2.51      4.25 o
  -7  14   9      106.78      120.80     46.16 o
  -6  14   9       21.91       35.60     25.22 o
  -5  14   9      234.01      276.97     43.96 o
  -4  14   9        0.04       13.82      9.39 o
  -3  14   9       46.06       27.89     11.00 o
  -2  14   9       48.56       43.00     17.97 o
  -1  14   9        0.63        0.06      4.05 o
   0  14   9        1.83        0.15     10.58 o
   1  14   9       82.23       99.77     26.41 o
   2  14   9       13.80       11.26     11.83 o
   3  14   9        1.51        4.84      6.54 o
   4  14   9       15.89       31.51     31.42 o
   5  14   9        2.06        1.05      6.56 o
  -6  15   9      100.92      139.70     50.88 o
  -5  15   9       25.97       37.59     18.52 o
  -4  15   9        1.20        1.73      5.14 o
  -3  15   9       18.16        1.04     16.31 o
  -2  15   9       39.11       47.97     18.72 o
  -1  15   9      101.89      117.04     30.57 o
   0  15   9        0.01       -0.38      7.37 o
   1  15   9       60.86      104.57     28.77 o
   2  15   9        7.53        4.34      5.47 o
   3  15   9       18.46       13.74     12.87 o
  -4  16   9       30.48       33.41     16.42 o
  -3  16   9       17.36        7.06      8.64 o
  -2  16   9       31.38       36.73     15.59 o
  -1  16   9        5.05        3.12     17.94 o
   0  16   9       47.96       80.27     25.84 o
   1  16   9       14.34       31.37     17.33 o
   2  16   9       14.93       31.58     17.73 o
 -10   0  10       21.28       -6.87     18.72 o
  -8   0  10       53.33       31.58     11.53 o
  -6   0  10       22.34       33.93     18.69 o
  -4   0  10      698.38      789.03     82.14 o
  -2   0  10      147.58      113.03     18.86 o
   0   0  10      132.27       96.01     31.91 o
   2   0  10        1.25        0.70      3.51 o
   4   0  10      145.57      106.57     21.58 o
   6   0  10       14.60        5.75      6.02 o
   8   0  10        0.30       -0.10      5.56 o
 -11   1  10        5.29      -23.66     16.72 o
 -10   1  10       49.50       36.24      8.66 o
  -9   1  10      108.14      120.07     24.64 o
  -8   1  10        1.87       10.15      8.46 o
  -7   1  10      528.36      532.80     34.17 o
  -6   1  10       27.88        9.28      3.93 o
  -5   1  10      312.72      301.76     28.93 o
  -4   1  10      590.57      565.67     38.63 o
  -3   1  10     1178.04     1234.29     55.37 o
  -2   1  10      157.59      166.86     19.20 o
  -1   1  10     1359.42     1369.36     50.57 o
   0   1  10        5.20        6.06      2.15 o
   1   1  10       28.67       21.07      8.68 o
   2   1  10       33.88       43.79      9.68 o
   3   1  10      198.76      200.90     23.68 o
   4   1  10       73.10       87.20     16.84 o
   5   1  10      405.45      446.98     39.56 o
   6   1  10       25.95       16.45      7.72 o
   7   1  10        2.66        1.51      2.24 o
   8   1  10        0.66        2.95      7.78 o
   9   1  10        1.78        2.13      7.14 o
 -11   2  10        0.40       -0.01     11.12 o
 -10   2  10       49.60       30.58     19.34 o
  -9   2  10      100.48      114.50     25.89 o
  -8   2  10       57.22       76.26     15.55 o
  -7   2  10       38.34       40.05     10.72 o
  -6   2  10      105.01       98.54     16.40 o
  -5   2  10        0.07       -1.11      2.60 o
  -4   2  10       78.95       70.50     11.86 o
  -3   2  10      808.76      797.08     44.12 o
  -2   2  10      121.90      101.17     13.47 o
  -1   2  10      825.84      889.75     39.80 o
   0   2  10        6.11        2.04      7.07 o
   1   2  10      152.64      147.20     16.55 o
   2   2  10      140.88      135.18     16.84 o
   3   2  10       20.56        7.86      6.71 o
   4   2  10       16.68        8.98      3.51 o
   5   2  10      100.81      112.80     19.11 o
   6   2  10       55.35       42.23     12.26 o
   7   2  10        6.46        1.41      4.14 o
   8   2  10       25.11       24.22     10.40 o
   9   2  10        0.36        3.27      4.90 o
 -11   3  10       17.21       47.80     28.40 o
 -10   3  10       40.00       53.36     28.28 o
  -9   3  10        0.10       -3.96     13.90 o
  -8   3  10       30.52       33.51     12.83 o
  -7   3  10        0.52       -1.72      5.34 o
  -6   3  10      129.76      151.90     21.29 o
  -5   3  10      139.16      134.41     27.55 o
  -4   3  10        0.11      -18.44     12.29 o
  -3   3  10      290.15      273.11     24.78 o
  -2   3  10      454.88      493.38     32.92 o
  -1   3  10       28.46        3.33      7.03 o
   0   3  10       70.03       91.97     23.58 o
   1   3  10       45.42       46.73     17.82 o
   2   3  10      183.80      208.73     22.45 o
   3   3  10       28.64       23.82      6.55 o
   4   3  10       17.41       10.98      6.84 o
   5   3  10       25.94       -0.21      6.97 o
   6   3  10        8.22       11.00      7.06 o
   7   3  10        0.06        4.06      5.70 o
   8   3  10        5.40        9.90      6.73 o
   9   3  10        0.33        3.61      4.43 o
 -11   4  10        6.61      -58.73     39.15 o
 -10   4  10       13.73        0.59     15.72 o
  -9   4  10        0.54       -1.50     16.40 o
  -8   4  10       30.36       -3.21     11.61 o
  -7   4  10      252.81      219.62     24.99 o
  -6   4  10      156.44      159.48     20.39 o
  -5   4  10       45.32       34.92     14.13 o
  -4   4  10      281.45      301.24     32.25 o
  -3   4  10       94.67       95.12     18.08 o
  -2   4  10      328.06      354.13     28.70 o
  -1   4  10       32.54       21.80      8.05 o
   0   4  10      405.84      452.56     49.40 o
   1   4  10       54.37       64.94     19.78 o
   2   4  10        0.24        3.80      7.08 o
   3   4  10        1.69        2.12      4.40 o
   4   4  10       90.24      107.98     18.21 o
   5   4  10        0.33      -12.87      8.58 o
   6   4  10       39.92       21.93      8.35 o
   7   4  10        6.11        0.75     24.15 o
   8   4  10        1.00        0.92      5.96 o
 -11   5  10       50.65       37.42     20.36 o
 -10   5  10       63.33       39.71     67.38 o
  -9   5  10        5.92      -10.52     12.38 o
  -8   5  10       51.38       45.32     26.62 o
  -7   5  10       20.98       13.48      9.95 o
  -6   5  10       93.29       77.06     13.62 o
  -5   5  10       11.76       10.27      5.53 o
  -4   5  10      213.20      186.93     22.89 o
  -3   5  10      283.71      322.86     34.68 o
  -2   5  10        6.58       -3.01     12.54 o
  -1   5  10      261.74      245.48     50.61 o
   0   5  10      370.19      429.92     70.00 o
   1   5  10        0.01       -3.84      8.25 o
   2   5  10       51.92       63.34     19.82 o
   3   5  10       31.98       15.84     13.78 o
   4   5  10        0.31       14.35      8.69 o
   5   5  10        5.04        2.32      5.73 o
   6   5  10       94.62      137.10     22.68 o
   7   5  10        0.60      -11.17      8.52 o
   8   5  10       69.69      105.03     24.93 o
 -10   6  10       17.61       23.50      9.06 o
  -9   6  10       19.55        4.60     13.31 o
  -8   6  10       55.00       48.94     19.88 o
  -7   6  10      485.65      548.80     41.90 o
  -6   6  10      575.06      623.00     44.64 o
  -5   6  10       12.27        4.56     10.26 o
  -4   6  10      139.15      164.27     26.24 o
  -3   6  10      546.89      515.72     52.31 o
  -2   6  10      127.08      134.34     35.60 o
  -1   6  10      146.23      142.04     38.04 o
   0   6  10        0.03       -4.98     15.80 o
   1   6  10      167.35      176.03     46.37 o
   2   6  10        5.82        5.06      2.88 o
   3   6  10       27.42       50.23     33.85 o
   4   6  10        2.02        9.21     25.01 o
   5   6  10       23.66       24.71     14.91 o
   6   6  10        0.03        0.43      8.46 o
   7   6  10      100.34      103.23     24.72 o
   8   6  10       22.06       12.73     13.85 o
 -10   7  10       23.55       39.72     17.38 o
  -9   7  10       35.52       31.39     13.32 o
  -8   7  10       15.72       14.00      7.57 o
  -7   7  10       32.12       20.38     10.47 o
  -6   7  10      127.74      164.80     23.75 o
  -5   7  10        0.04        8.79      8.94 o
  -4   7  10       29.05       11.26      6.76 o
  -3   7  10     1504.15     1521.23     91.27 o
  -2   7  10      233.94      237.16     49.39 o
  -1   7  10       29.70       11.49      9.71 o
   0   7  10        8.38        5.65     10.49 o
   1   7  10        1.95       -4.33     11.92 o
   2   7  10       60.92       61.30     25.35 o
   3   7  10      206.63      203.71     52.79 o
   4   7  10       93.25      134.88     44.38 o
   5   7  10        1.72       13.47     14.58 o
   6   7  10       17.36        9.44     27.40 o
   7   7  10        7.94        6.51     17.75 o
   8   7  10        7.97       14.55     11.50 o
 -10   8  10      176.16      202.70     37.64 o
  -9   8  10       21.82       11.39     21.64 o
  -8   8  10      187.11      223.73     36.64 o
  -7   8  10        0.04       -3.72     25.88 o
  -6   8  10      292.84      301.53     35.38 o
  -5   8  10      246.24      279.99     48.64 o
  -4   8  10        7.45        5.76      6.01 o
  -3   8  10       77.26       88.60     22.57 o
  -2   8  10        0.09       -2.45      5.98 o
  -1   8  10        1.27       -3.86      9.93 o
   0   8  10      114.14      112.82     34.63 o
   1   8  10        0.98      -17.44     15.77 o
   2   8  10       68.59       57.29     22.72 o
   3   8  10       17.42       15.80     11.47 o
   4   8  10       92.09       83.05     34.93 o
   5   8  10       33.96       59.59     38.35 o
   6   8  10       56.96      107.95     41.59 o
   7   8  10       51.98       61.53     19.70 o
  -9   9  10       21.92       53.51     29.09 o
  -8   9  10      297.02      339.24     47.21 o
  -7   9  10       50.61       71.78     36.17 o
  -6   9  10        9.92       10.37     11.80 o
  -5   9  10        2.31        3.20      2.98 o
  -4   9  10      157.86      174.03     32.58 o
  -3   9  10      395.66      429.80     51.08 o
  -2   9  10       50.99       63.35     19.53 o
  -1   9  10        2.34       -5.08      6.40 o
   0   9  10       27.60       12.22      5.80 o
   1   9  10       60.88       86.87     34.59 o
   2   9  10       29.65       41.49     25.60 o
   3   9  10        5.27       -2.92     13.72 o
   4   9  10       25.90       78.52     34.90 o
   5   9  10        2.78        2.30      8.52 o
   6   9  10      154.39      200.37     58.07 o
   7   9  10       42.35       89.08     44.20 o
  -9  10  10       12.46       21.23     35.65 o
  -8  10  10       15.84       18.33     40.67 o
  -7  10  10        0.00       -2.04     12.59 o
  -6  10  10       76.92       91.49     23.09 o
  -5  10  10        1.23        4.31     10.33 o
  -4  10  10      622.74      644.79     63.44 o
  -3  10  10        0.06       -7.72      9.84 o
  -2  10  10      199.68      187.08     34.34 o
  -1  10  10      246.04      258.21     39.76 o
   0  10  10        0.35       -2.06      9.05 o
   1  10  10       27.10       35.49     20.76 o
   2  10  10        0.23        7.19      5.38 o
   3  10  10       54.46       65.03     34.08 o
   4  10  10       37.27       79.77     36.72 o
   5  10  10       82.07      109.35     44.72 o
   6  10  10        3.83       40.35     30.81 o
  -8  11  10        1.53      -13.24     13.95 o
  -7  11  10       24.02       18.10     12.40 o
  -6  11  10       15.63       11.01     12.48 o
  -5  11  10      125.72      132.38     28.83 o
  -4  11  10       25.96       21.38     10.73 o
  -3  11  10       93.43      100.69     27.39 o
  -2  11  10       10.60        8.12     11.78 o
  -1  11  10       16.73        4.35     10.93 o
   0  11  10       30.19       28.88      9.14 o
   1  11  10       20.42       17.99      6.62 o
   2  11  10       36.91       24.81     12.24 o
   3  11  10       27.40       21.28     13.82 o
   4  11  10        6.07        2.24      8.08 o
   5  11  10        2.83       -7.65     10.78 o
   6  11  10        7.53        1.98      8.44 o
  -7  12  10      115.36      154.75     51.72 o
  -6  12  10        3.14       -1.43      5.86 o
  -5  12  10      107.74      129.46     29.17 o
  -4  12  10       31.75       21.87     10.38 o
  -3  12  10       38.47       45.02     17.45 o
  -2  12  10       37.82       39.68     14.45 o
  -1  12  10       10.22        4.04     11.46 o
   0  12  10        2.16      -12.81     12.96 o
   1  12  10       75.31       69.69     22.70 o
   2  12  10       39.80       33.96     16.28 o
   3  12  10      149.05      162.35     34.94 o
   4  12  10        7.45        0.93      8.33 o
   5  12  10        4.69        1.44      5.25 o
  -7  13  10        2.02        3.52      6.24 o
  -6  13  10       25.45       16.40     13.88 o
  -5  13  10        0.20      -11.11      9.80 o
  -4  13  10      214.60      253.42     43.10 o
  -3  13  10       74.91       76.38     23.59 o
  -2  13  10        6.27       -1.98      9.97 o
  -1  13  10       17.21       12.19      8.08 o
   0  13  10        0.40       -3.08      4.79 o
   1  13  10        2.24       -4.85      9.60 o
   2  13  10       48.33       56.43     23.36 o
   3  13  10       50.77       39.11     24.36 o
   4  13  10        7.52        7.94     11.00 o
  -5  14  10       84.26       80.30     27.06 o
  -4  14  10        7.17       12.42     10.99 o
  -3  14  10       29.43       28.83     14.60 o
  -2  14  10        1.46       -2.22      5.71 o
  -1  14  10        0.05        6.21      7.90 o
   0  14  10       24.87       44.74     18.03 o
   1  14  10       99.71      105.47     28.45 o
   2  14  10       25.98       25.77     14.65 o
   3  14  10       74.38       62.80     22.56 o
  -4  15  10        6.02        4.24     13.29 o
  -3  15  10       29.71       35.59     21.10 o
  -2  15  10       47.01       52.50     22.74 o
  -1  15  10       17.10       19.54     19.91 o
   0  15  10        7.19       10.72     17.25 o
   1  15  10        9.89        4.02     11.33 o
  -9   0  11       17.08       14.15     15.95 o
  -7   0  11      387.19      476.85     49.60 o
  -5   0  11      102.21       82.90     19.29 o
  -3   0  11        4.75       -9.87     10.02 o
  -1   0  11      261.65      220.94     47.48 o
   1   0  11       58.65       55.09     21.67 o
   3   0  11       85.32      109.92     37.10 o
   5   0  11        9.14       20.32     20.83 o
   7   0  11        2.74       -4.81      8.00 o
 -10   1  11       71.99       72.29     20.70 o
  -9   1  11       16.44      -19.39     16.72 o
  -8   1  11       43.32       51.65     13.27 o
  -7   1  11       67.50       58.34     11.99 o
  -6   1  11      306.83      320.89     38.74 o
  -5   1  11        6.35        2.34      4.96 o
  -4   1  11       89.51       68.28     14.00 o
  -3   1  11       97.06       96.73     16.03 o
  -2   1  11      464.44      438.95     32.43 o
  -1   1  11      158.16      152.77     27.78 o
   0   1  11      169.88      162.12     30.19 o
   1   1  11       31.63       20.21      3.91 o
   2   1  11      299.83      346.00     46.32 o
   3   1  11       96.99      114.01     27.13 o
   4   1  11        1.87       -5.07      3.38 o
   5   1  11      168.81      173.36     35.27 o
   6   1  11       20.85       10.23      6.12 o
   7   1  11        2.52        1.42      5.43 o
   8   1  11        7.60        6.57      5.63 o
 -10   2  11        0.23      -19.30     19.85 o
  -9   2  11      116.72      144.25     28.59 o
  -8   2  11        1.52        0.16      4.63 o
  -7   2  11       25.54       24.17      7.40 o
  -6   2  11        2.60        3.11      1.72 o
  -5   2  11        0.03        0.57      9.83 o
  -4   2  11       27.42       33.26      8.85 o
  -3   2  11      551.93      547.38     37.77 o
  -2   2  11      352.24      321.80     41.75 o
  -1   2  11      555.02      601.66     58.66 o
   0   2  11       28.88       38.91     15.09 o
   1   2  11       36.65       42.71     16.41 o
   2   2  11        0.31        4.69     10.52 o
   3   2  11       57.09       55.75     17.41 o
   4   2  11        3.36        7.84     14.65 o
   5   2  11        7.89        0.70      7.88 o
   6   2  11        5.06       20.42     14.47 o
   7   2  11       11.50        9.02      8.04 o
   8   2  11        9.97       18.05     10.77 o
 -10   3  11        0.02        7.05     14.77 o
  -9   3  11       37.99       56.84     18.56 o
  -8   3  11        1.34        6.66      6.53 o
  -7   3  11      227.39      231.87     27.45 o
  -6   3  11      132.49      116.72     17.17 o
  -5   3  11      111.14      105.62     19.30 o
  -4   3  11        6.61       -1.09      7.62 o
  -3   3  11      215.54      218.12     23.89 o
  -2   3  11       59.84       57.74     16.62 o
  -1   3  11      711.67      724.40     63.73 o
   0   3  11       70.33       57.69     18.14 o
   1   3  11      296.35      302.60     42.36 o
   2   3  11        7.18        3.78      9.54 o
   3   3  11      180.62      183.80     33.70 o
   4   3  11        6.98       -7.16      9.52 o
   5   3  11       23.15       11.75      8.78 o
   6   3  11        2.05       -2.80     12.38 o
   7   3  11        1.86       18.72     11.62 o
   8   3  11       48.01       53.77     20.18 o
 -10   4  11       11.33      -50.02     33.35 o
  -9   4  11      159.31      155.90     28.90 o
  -8   4  11       68.63       39.89     15.13 o
  -7   4  11      123.38      117.75     19.13 o
  -6   4  11        0.34       -2.08      3.31 o
  -5   4  11       58.26       59.78     11.56 o
  -4   4  11        0.36        4.96      6.45 o
  -3   4  11      100.23      121.82     21.87 o
  -2   4  11      821.91      878.60     70.09 o
  -1   4  11       99.90       97.91     22.04 o
   0   4  11      219.40      215.87     35.87 o
   1   4  11      100.90      120.44     26.95 o
   2   4  11        7.80        0.24      9.01 o
   3   4  11       15.72       20.71     11.78 o
   4   4  11        4.99      -10.33     10.05 o
   5   4  11       55.10       69.61     21.79 o
   6   4  11        2.30        3.25      8.34 o
   7   4  11        4.94       14.37      9.31 o
 -10   5  11       18.10        7.08     17.02 o
  -9   5  11      301.20      354.95     46.52 o
  -8   5  11        0.64      -12.42     19.39 o
  -7   5  11        0.07       -4.24     20.89 o
  -6   5  11       50.06       51.30     13.23 o
  -5   5  11        4.77        9.59      5.50 o
  -4   5  11        1.38       20.25      8.09 o
  -3   5  11      151.53      215.80     39.74 o
  -2   5  11       79.23      104.51     37.29 o
  -1   5  11      126.50      119.33     41.06 o
   0   5  11       35.33       28.06     20.63 o
   1   5  11        2.47        0.54     12.65 o
   2   5  11       20.06       18.22      5.58 o
   3   5  11        0.18       -9.09      7.80 o
   4   5  11        0.01      -25.49     17.00 o
   5   5  11       17.49       19.72     11.20 o
   6   5  11        4.26      -11.91     10.45 o
   7   5  11        4.81       -0.35     11.93 o
 -10   6  11       77.29      127.05     28.66 o
  -9   6  11       48.62       41.61     16.75 o
  -8   6  11      310.69      366.47     46.91 o
  -7   6  11       38.09       47.46     15.88 o
  -6   6  11       12.58       10.24      6.79 o
  -5   6  11        3.86        8.53     10.73 o
  -4   6  11      118.33      103.28     24.00 o
  -3   6  11       23.26       13.81      8.82 o
  -2   6  11      686.92      799.44     98.14 o
  -1   6  11      149.94      158.94     47.84 o
   0   6  11      108.44      121.79     37.65 o
   1   6  11        7.91        5.11      4.82 o
   2   6  11        4.27        5.56      9.55 o
   3   6  11        0.02       -7.15     10.51 o
   4   6  11       10.99        1.57     16.83 o
   5   6  11        6.86       16.27     16.41 o
   6   6  11        4.50      -15.22     20.25 o
   7   6  11        3.74       -5.76     12.29 o
  -9   7  11       24.30       53.18     19.78 o
  -8   7  11        0.55        7.46      8.90 o
  -7   7  11        8.77       13.77     24.77 o
  -6   7  11      103.42      159.21     23.80 o
  -5   7  11        1.27        0.98      9.48 o
  -4   7  11       37.43       52.62     18.88 o
  -3   7  11        3.42        5.96     10.66 o
  -2   7  11       33.68       40.95     25.05 o
  -1   7  11       29.85       26.96     19.41 o
   0   7  11      303.01      365.33     68.40 o
   1   7  11       44.37       61.72     29.87 o
   2   7  11       14.29       11.51     18.35 o
   3   7  11       18.84       24.38     15.62 o
   4   7  11        0.00       34.92     23.92 o
   5   7  11        5.04      -45.11     30.07 o
   6   7  11        0.72       -1.49      7.22 o
   7   7  11        3.46        0.03      5.93 o
  -9   8  11        8.66       21.35     18.55 o
  -8   8  11        5.77       10.87     22.78 o
  -7   8  11       19.42       37.27     27.39 o
  -6   8  11       73.75       85.88     23.03 o
  -5   8  11        3.91        7.37     12.27 o
  -4   8  11      117.83       94.92     23.27 o
  -3   8  11       11.82       10.08      8.38 o
  -2   8  11      188.71      190.33     35.51 o
  -1   8  11      267.23      320.66     62.95 o
   0   8  11       16.91       10.88     12.34 o
   1   8  11       69.31       40.15     20.74 o
   2   8  11        1.28       -2.86     14.31 o
   3   8  11       55.07       72.30     33.13 o
   4   8  11        0.16        2.58     11.14 o
   5   8  11        4.25       12.96     15.69 o
   6   8  11        0.00      -12.63      8.42 o
  -8   9  11       13.71       25.95     24.10 o
  -7   9  11       30.91       41.13     28.77 o
  -6   9  11      116.56      123.27     27.73 o
  -5   9  11      155.39      147.72     30.53 o
  -4   9  11        0.17        8.17      8.36 o
  -3   9  11        2.27       -7.11     11.22 o
  -2   9  11       16.72       18.67      8.84 o
  -1   9  11        5.99       -1.34     14.26 o
   0   9  11        1.69       -0.42      9.32 o
   1   9  11        2.50       -7.36     13.97 o
   2   9  11        3.39       -5.22     13.06 o
   3   9  11       75.42       68.18     33.88 o
   4   9  11        0.48        4.43     13.57 o
   5   9  11       13.45       12.39     17.88 o
   6   9  11        1.87       19.77     22.14 o
  -8  10  11       38.09       27.51     10.91 o
  -7  10  11       52.06       72.64     32.16 o
  -6  10  11       14.30       12.95     10.38 o
  -5  10  11      109.20      108.14     26.25 o
  -4  10  11      232.58      257.01     42.23 o
  -3  10  11       12.92        5.92      7.07 o
  -2  10  11       13.09        9.32      9.46 o
  -1  10  11       11.68       -0.60      8.86 o
   0  10  11        7.92        4.52      7.08 o
   1  10  11       72.26       74.74     24.43 o
   2  10  11       25.25       36.13     23.24 o
   3  10  11       20.70       30.61     22.79 o
   4  10  11       17.05       22.65     18.70 o
   5  10  11       41.94       54.22     33.06 o
  -7  11  11        4.40       14.27     15.67 o
  -6  11  11       90.07      131.28     48.81 o
  -5  11  11       10.77       10.66      6.72 o
  -4  11  11       67.25       80.42     23.96 o
  -3  11  11        0.66        4.18     12.43 o
  -2  11  11        0.13       -7.72      9.88 o
  -1  11  11       11.57        7.80     12.46 o
   0  11  11        0.72       -6.07     12.26 o
   1  11  11       14.79       18.18     11.08 o
   2  11  11       93.25      109.16     28.45 o
   3  11  11       70.39       51.02     19.95 o
   4  11  11        4.03        4.55      5.72 o
  -6  12  11        2.63        0.62     11.71 o
  -5  12  11       31.37       40.97     17.58 o
  -4  12  11       61.11       63.78     21.30 o
  -3  12  11       39.67       34.54     16.45 o
  -2  12  11       93.49       74.84     24.06 o
  -1  12  11      111.31      100.04     26.57 o
   0  12  11       35.10       13.08      7.66 o
   1  12  11        7.30       -4.53      9.54 o
   2  12  11        0.00       -0.33      3.82 o
   3  12  11      103.26      129.47     35.99 o
  -5  13  11       19.23       28.18     14.36 o
  -4  13  11        6.93        5.32      9.08 o
  -3  13  11        0.25       -8.59     13.74 o
  -2  13  11        0.11      -20.75     23.11 o
  -1  13  11       59.40       51.92     19.77 o
   0  13  11       12.46       25.57     13.42 o
   1  13  11       12.61       24.03     14.09 o
   2  13  11       10.93       15.23     24.90 o
  -3  14  11      109.19      122.94     31.72 o
  -2  14  11        0.09       -0.39      8.79 o
  -1  14  11        7.84        7.79      7.84 o
   0  14  11      161.23      207.23     42.32 o
 -10   0  12       41.42        6.84     17.45 o
  -8   0  12      113.72      101.14     22.38 o
  -6   0  12        0.06       -3.41      5.52 o
  -4   0  12       60.28       52.81     12.47 o
  -2   0  12      847.74      852.71    101.52 o
   0   0  12       75.83       87.84     32.42 o
   2   0  12      173.02      226.29     57.95 o
   4   0  12       24.30       41.86     25.11 o
   6   0  12        2.70        2.85      8.64 o
  -9   1  12       11.54        7.66     14.44 o
  -8   1  12        5.83       -7.62      9.75 o
  -7   1  12       17.67       15.71      6.54 o
  -6   1  12       54.46       54.03     15.09 o
  -5   1  12      395.82      451.28     32.90 o
  -4   1  12       66.79       74.60     14.70 o
  -3   1  12       12.63        7.63      5.87 o
  -2   1  12        8.33        4.42     13.18 o
  -1   1  12       11.88       17.51      6.74 o
   0   1  12      227.73      252.67     40.54 o
   1   1  12      305.35      345.52     47.68 o
   2   1  12      276.51      324.06     47.79 o
   3   1  12        6.29       -7.02      4.68 o
   4   1  12      109.13      131.04     30.25 o
   5   1  12        0.39       10.38     10.83 o
   6   1  12        0.03        6.21     11.83 o
   7   1  12       23.57       39.87     19.12 o
  -9   2  12       32.87       37.58     19.71 o
  -8   2  12       12.16       13.26     11.02 o
  -7   2  12        0.18       -0.59      4.18 o
  -6   2  12       65.07       94.19     18.10 o
  -5   2  12       21.38       29.18     10.55 o
  -4   2  12      341.00      396.37     47.50 o
  -3   2  12       46.18       32.37     13.72 o
  -2   2  12        0.40       -4.32     11.56 o
  -1   2  12      205.92      181.15     33.00 o
   0   2  12       89.28      101.08     24.96 o
   1   2  12        0.25      -14.83     13.59 o
   2   2  12       10.40        6.69      5.52 o
   3   2  12       52.11       45.15     18.10 o
   4   2  12       46.43       67.14     21.69 o
   5   2  12        0.05       -0.79     15.64 o
   6   2  12       11.33       29.89     16.37 o
  -9   3  12        3.58        4.91      5.35 o
  -8   3  12       93.29       44.67     44.73 o
  -7   3  12       80.61       55.02     17.19 o
  -6   3  12      116.40      118.03     20.03 o
  -5   3  12        1.85       -8.33     11.22 o
  -4   3  12       45.01       41.85     22.11 o
  -3   3  12       66.90       63.76     18.43 o
  -2   3  12      119.43      131.90     27.82 o
  -1   3  12      150.39      145.52     29.86 o
   0   3  12       78.55      109.01     26.47 o
   1   3  12       22.60       12.87      7.55 o
   2   3  12        0.06       -6.42      4.52 o
   3   3  12       15.18        9.53     11.04 o
   4   3  12       97.21       70.00     22.95 o
   5   3  12        4.23       -0.54      9.27 o
   6   3  12        2.19        0.26      5.85 o
  -9   4  12       17.32       10.62      5.63 o
  -8   4  12       22.55       15.16     11.28 o
  -7   4  12       18.91       13.65      8.64 o
  -6   4  12        0.02       -5.22      6.25 o
  -5   4  12       42.44       50.89     13.08 o
  -4   4  12        4.55       -8.41     12.86 o
  -3   4  12       15.67        5.02     12.17 o
  -2   4  12        3.08        4.12     10.36 o
  -1   4  12      127.56      135.66     29.92 o
   0   4  12      105.53      164.03     33.39 o
   1   4  12       45.99       37.51     16.80 o
   2   4  12      109.71      103.09     25.57 o
   3   4  12        8.32        1.33      6.65 o
   4   4  12        3.08       -0.96      6.26 o
   5   4  12        7.50        6.68      6.22 o
   6   4  12        0.17       -0.26      7.73 o
  -9   5  12       24.63        5.56     13.35 o
  -8   5  12        3.19        4.22      7.75 o
  -7   5  12       28.53       26.37     11.97 o
  -6   5  12        1.38        1.68      4.49 o
  -5   5  12       34.73       44.02     11.76 o
  -4   5  12      284.35      342.93     63.48 o
  -3   5  12       48.60       61.56     26.08 o
  -2   5  12        5.83       18.02     16.76 o
  -1   5  12        1.19       -5.53      9.40 o
   0   5  12       32.40       55.34     32.09 o
   1   5  12        2.54       -5.60     17.32 o
   2   5  12        8.39       14.04     19.18 o
   3   5  12       18.64        8.75      9.91 o
   4   5  12       47.45       49.45     18.98 o
   5   5  12        0.00       -9.05      6.03 o
   6   5  12        0.33        4.18     26.05 o
  -8   6  12       29.94       44.71     17.17 o
  -7   6  12        4.03       14.28     11.93 o
  -6   6  12        3.30        2.93      3.61 o
  -5   6  12       63.82       65.52     19.94 o
  -4   6  12      144.01      151.18     30.96 o
  -3   6  12      138.70      137.13     42.04 o
  -2   6  12       58.49       52.10     28.54 o
  -1   6  12      347.15      370.66     71.90 o
   0   6  12       79.71      105.22     38.19 o
   1   6  12        5.01       -0.35     12.65 o
   2   6  12       35.50       31.44     20.65 o
   3   6  12       73.82       66.82     30.08 o
   4   6  12        0.69       11.64     17.82 o
   5   6  12        0.02       -0.75     10.36 o
   6   6  12        0.09       -2.06      7.79 o
  -8   7  12       13.02       40.68     19.85 o
  -7   7  12      113.49      144.80     32.10 o
  -6   7  12       10.48        0.36      8.29 o
  -5   7  12       54.69       55.85     18.94 o
  -4   7  12      120.54      119.60     28.64 o
  -3   7  12        3.30       25.33     16.51 o
  -2   7  12        1.00        6.65      7.26 o
  -1   7  12      248.30      260.35     62.48 o
   0   7  12      298.20      367.63     75.98 o
   1   7  12       10.71        7.26      6.73 o
   2   7  12       36.01       37.48     24.49 o
   3   7  12        0.90        7.87     14.92 o
   4   7  12        1.36       -0.89      6.79 o
   5   7  12        9.28       17.25     20.24 o
  -8   8  12       50.82       74.52     30.82 o
  -7   8  12       65.17      110.42     39.80 o
  -6   8  12      270.07      361.16     39.63 o
  -5   8  12        6.67        4.89      9.03 o
  -4   8  12      355.13      402.95     52.90 o
  -3   8  12      310.89      320.80     47.50 o
  -2   8  12      254.48      321.33     48.61 o
  -1   8  12        0.48        8.28     16.14 o
   0   8  12       71.29       97.59     37.31 o
   1   8  12        4.45      -10.18     10.20 o
   2   8  12       57.73       64.08     32.78 o
   3   8  12        0.38       -1.77     10.44 o
   4   8  12       46.92       98.87     43.74 o
   5   8  12       10.51       27.08     24.92 o
  -7   9  12       12.92       22.66     16.86 o
  -6   9  12      142.53      192.42     57.22 o
  -5   9  12        1.68        9.76      7.82 o
  -4   9  12        4.30       -0.35     10.28 o
  -3   9  12        6.88       18.47     15.13 o
  -2   9  12       67.14       59.59     20.72 o
  -1   9  12      143.75      160.78     34.89 o
   0   9  12        3.76        0.69     16.81 o
   1   9  12        6.18       -2.96     10.27 o
   2   9  12        0.98       -8.67     15.15 o
   3   9  12       18.60       19.21     16.26 o
   4   9  12        0.19        4.61     15.88 o
  -6  10  12       31.87       29.93     23.92 o
  -5  10  12       47.57       66.19     23.01 o
  -4  10  12        0.56       -3.24     10.27 o
  -3  10  12       22.03       14.38      8.32 o
  -2  10  12       13.99       29.07     14.96 o
  -1  10  12       77.30       80.98     24.66 o
   0  10  12       11.40        3.15      3.32 o
   1  10  12       28.08       27.44     14.36 o
   2  10  12        0.57        4.90     12.76 o
   3  10  12       26.31       17.76     17.41 o
  -5  11  12       17.25       34.39     18.84 o
  -4  11  12       17.06       23.44     13.34 o
  -3  11  12       45.78       53.39     20.06 o
  -2  11  12        4.34       -3.71      5.11 o
  -1  11  12      313.08      408.55     57.42 o
   0  11  12        7.39       15.92     12.74 o
   1  11  12       17.95       15.30     13.42 o
   2  11  12        0.43       -2.28      8.89 o
  -4  12  12       14.75        4.67     12.12 o
  -3  12  12       71.95       88.21     27.05 o
  -2  12  12        7.75        6.46     16.19 o
  -1  12  12        0.41       -1.79     10.43 o
   0  12  12        5.34       14.04     13.13 o
   1  12  12        0.85       12.94      6.53 o
  -7   0  13       12.51       14.36      7.39 o
  -5   0  13       83.01       89.27     33.47 o
  -3   0  13        1.11       -2.90      5.68 o
  -1   0  13        0.27        6.54      8.98 o
   1   0  13       43.25        8.80     18.21 o
   3   0  13        0.36        6.38      7.76 o
   5   0  13       17.59       32.60     24.07 o
  -8   1  13      175.67      212.46     30.28 o
  -7   1  13        9.82        7.09      4.22 o
  -6   1  13       42.12       55.46     25.57 o
  -5   1  13       26.46       19.70     17.92 o
  -4   1  13       83.50      101.15     25.45 o
  -3   1  13        2.46       -4.32      6.37 o
  -2   1  13       28.63       14.95      8.77 o
  -1   1  13        5.15        7.54      5.49 o
   0   1  13        0.80        1.72      3.88 o
   1   1  13       55.01       60.26     19.75 o
   2   1  13       18.03        8.99     14.23 o
   3   1  13        2.23        3.99      9.29 o
   4   1  13       20.04       15.14     13.51 o
   5   1  13        1.52        0.07      8.98 o
  -8   2  13        2.48        3.47      5.82 o
  -7   2  13       85.36       92.29     22.71 o
  -6   2  13       15.74       19.65      9.79 o
  -5   2  13       83.40       89.65     33.78 o
  -4   2  13        1.05       -9.67      6.92 o
  -3   2  13        0.83       -2.89      4.52 o
  -2   2  13       55.54       32.38     15.43 o
  -1   2  13       44.83       32.74     14.54 o
   0   2  13        0.57        4.44      7.81 o
   1   2  13        7.79       10.88      8.65 o
   2   2  13       10.51       18.26     16.39 o
   3   2  13       18.29       41.25     16.19 o
   4   2  13       20.10       28.86     17.14 o
   5   2  13        1.73        5.13      8.22 o
  -8   3  13       10.60        9.81     21.98 o
  -7   3  13        5.10       -7.54     14.26 o
  -6   3  13        2.37        9.48      7.71 o
  -5   3  13       36.38       49.01     24.97 o
  -4   3  13        1.16        0.92     11.51 o
  -3   3  13       40.20       48.55     18.02 o
  -2   3  13       14.05       11.42      4.93 o
  -1   3  13       79.27      103.94     27.03 o
   0   3  13       25.82       36.10     14.08 o
   1   3  13      205.92      205.53     38.68 o
   2   3  13      146.95      173.25     36.70 o
   3   3  13       77.11       96.83     28.10 o
   4   3  13        5.76       23.37     16.13 o
   5   3  13       23.48       20.87     14.17 o
  -8   4  13        2.03      -16.16     13.39 o
  -7   4  13       57.71       58.57     30.57 o
  -6   4  13       40.35       54.86     18.57 o
  -5   4  13       22.96       46.13     21.75 o
  -4   4  13        8.09       11.52     16.05 o
  -3   4  13      152.51      165.87     47.25 o
  -2   4  13      107.22      112.74     39.87 o
  -1   4  13       64.75       60.07     21.01 o
   0   4  13       27.76       51.78     20.13 o
   1   4  13       11.97        9.25     18.75 o
   2   4  13       51.72       45.68     18.92 o
   3   4  13        3.68        7.86     10.25 o
   4   4  13        3.34       10.32      9.52 o
   5   4  13       17.51       32.38     14.86 o
  -7   5  13      263.78      311.12     69.60 o
  -6   5  13       27.90       25.47     10.83 o
  -5   5  13      170.83      216.28     37.89 o
  -4   5  13       41.19       27.02     17.87 o
  -3   5  13        2.60       -0.32      9.93 o
  -2   5  13        8.85       15.76     16.96 o
  -1   5  13        1.60       -6.14      6.95 o
   0   5  13        5.77       20.53     19.33 o
   1   5  13      158.82      177.06     53.52 o
   2   5  13        0.18        5.28      6.05 o
   3   5  13       21.56       33.38     15.06 o
   4   5  13        8.02        3.13     12.80 o
  -7   6  13      104.37      126.09     43.39 o
  -6   6  13       86.29      108.22     27.76 o
  -5   6  13       35.04       52.13     16.16 o
  -4   6  13       12.17       12.69      7.03 o
  -3   6  13       10.71       21.28     22.18 o
  -2   6  13       40.47       78.26     35.82 o
  -1   6  13       32.25       46.40     29.10 o
   0   6  13       76.58      105.67     41.96 o
   1   6  13        5.48       24.61     23.72 o
   2   6  13       51.29       78.84     37.85 o
   3   6  13       21.30       19.95     20.13 o
   4   6  13        2.45        3.12     11.42 o
  -7   7  13        5.52       27.38     21.81 o
  -6   7  13        0.29       22.98     27.46 o
  -5   7  13        9.34        8.59      7.62 o
  -4   7  13        5.04        2.69      7.56 o
  -3   7  13       41.01       69.19     22.49 o
  -2   7  13       13.98       24.89     24.05 o
  -1   7  13      374.36      487.62     86.50 o
   0   7  13       18.11       29.17     27.15 o
   1   7  13       11.02       30.77     23.57 o
   2   7  13        0.12       21.16     19.77 o
   3   7  13       18.46       44.63     26.10 o
  -6   8  13       36.43       73.17     39.56 o
  -5   8  13      102.99      141.99     33.11 o
  -4   8  13       24.56       36.27     14.11 o
  -3   8  13        0.05       -1.62      6.20 o
  -2   8  13        8.15       31.64     17.50 o
  -1   8  13        9.89       14.41     16.52 o
   0   8  13       23.54       51.23     34.04 o
   1   8  13       37.27       57.05     35.21 o
   2   8  13        1.73       21.30     20.24 o
   3   8  13        6.40       -4.11      7.05 o
  -5   9  13       60.56       80.03     24.28 o
  -4   9  13       17.72       43.58     19.84 o
  -3   9  13        7.77       16.31     14.31 o
  -2   9  13        2.93       16.95     14.34 o
  -1   9  13        3.64        3.02      3.33 o
   0   9  13        5.59       -4.22      8.75 o
   1   9  13        7.23        9.66     16.15 o
   2   9  13       42.97       87.46     40.77 o
  -4  10  13        7.17       24.02     16.07 o
  -3  10  13       73.63       90.43     28.30 o
  -2  10  13       86.96      101.26     29.99 o
  -1  10  13      104.34      158.66     37.59 o
   0  10  13       55.07       75.00     25.53 o
  -6   0  14       54.85       47.30     20.01 o
  -4   0  14        0.72        2.70      8.89 o
  -2   0  14      161.98      213.78     57.30 o
   0   0  14        4.22       -3.38     15.22 o
   2   0  14        5.76       16.35     15.67 o
  -6   1  14        7.03       -0.57     12.68 o
  -5   1  14        3.53      -10.58     12.69 o
  -4   1  14        0.68       -0.75      8.21 o
  -3   1  14       59.42       58.11     19.96 o
  -2   1  14       35.54       46.81     17.75 o
  -1   1  14       12.95       35.24     15.35 o
   0   1  14       13.15       30.84     15.32 o
   1   1  14        9.55       13.01      8.88 o
   2   1  14       65.27       88.89     26.63 o
   3   1  14       90.72       94.56     28.10 o
  -6   2  14        1.77      -13.65     17.66 o
  -5   2  14        9.08       19.72     16.49 o
  -4   2  14       18.76       27.50     12.65 o
  -3   2  14        0.14        2.62      4.92 o
  -2   2  14      146.22      188.72     36.74 o
  -1   2  14        0.00        0.71      3.05 o
   0   2  14        6.88       14.84     10.65 o
   1   2  14       25.55       30.34     15.13 o
   2   2  14        0.31       -0.44      8.17 o
   3   2  14        0.76       13.83     13.02 o
  -6   3  14       80.18       82.13     21.36 o
  -5   3  14       56.80       47.11     27.88 o
  -4   3  14      147.58      155.02     46.82 o
  -3   3  14        0.38        9.27     17.45 o
  -2   3  14        0.09       -9.59     11.06 o
  -1   3  14        3.85       -1.29     12.32 o
   0   3  14        6.64       20.45     11.94 o
   1   3  14        4.57       -0.32      3.90 o
   2   3  14        3.20       16.93     24.64 o
   3   3  14       19.79       32.65     18.27 o
  -6   4  14        0.13      -14.75     12.92 o
  -5   4  14       47.86       92.89     26.66 o
  -4   4  14       13.27        8.28     16.50 o
  -3   4  14       24.80       33.61     23.96 o
  -2   4  14        0.01       -4.14     11.54 o
  -1   4  14       16.31       10.28      7.93 o
   0   4  14       36.18       46.80     20.58 o
   1   4  14       69.10       94.51     28.07 o
   2   4  14       61.75      102.90     30.57 o
  -5   5  14       93.84       98.73     27.30 o
  -4   5  14        0.06       -0.54     10.22 o
  -3   5  14        1.28       -4.14      2.76 o
  -2   5  14       24.20       36.20     26.63 o
  -1   5  14        1.86       18.09     19.89 o
   0   5  14       10.42       16.06     21.85 o
   1   5  14       41.88       71.96     38.75 o
   2   5  14        2.29        8.76     23.18 o
  -5   6  14       43.67       69.85     24.54 o
  -4   6  14        5.15       -1.31     13.47 o
  -3   6  14        4.95       -4.03      8.60 o
  -2   6  14        8.57        7.20     16.56 o
  -1   6  14      134.78      202.44     58.79 o
   0   6  14        8.13       28.50     27.34 o
   1   6  14       34.26       42.63     30.12 o
  -4   7  14       39.10       61.66     23.90 o
  -3   7  14       83.74      116.08     29.80 o
  -2   7  14       10.53       27.14     23.26 o
  -1   7  14        8.64       13.45     18.69 o
   0   7  14       16.12       62.44     37.96 o
  -3   0  15        1.28       14.02     16.42 o
  -1   0  15        2.17       17.88     23.50 o
  -3   1  15        3.59       -8.58     10.21 o
  -2   1  15        3.59       10.96      9.86 o
  -1   1  15        0.00        2.99     11.82 o
  -3   2  15       73.59      102.77     29.53 o
  -2   2  15        5.87        3.99     14.94 o
  -1   2  15        5.91       30.99     18.00 o
 
